# Supplementary material for: Human RNA ligase 1 as a novel regulator of ribosome function and translation under oxidative stress
Source: Nucleic Acids Res. 2026 Jun 8;54(11):gkag528. doi: 10.1093/nar/gkag528 (PMC13244148; doi:10.1093/nar/gkag528)
Supplement: gkag528_Supplemental_Files [file gkag528_supplemental_files.zip]

Archive with 3 entries (3 files):
- SI_List of enriched GO terms.xlsx
- SI_List of significantly enriched proteins.xlsx
- Supplementary data.pdf
