# Supplementary material for: Human RNA ligase 1 as a novel regulator of ribosome function and translation under oxidative stress
Source: Nucleic Acids Res. 2026 Jun 8;54(11):gkag528. doi: 10.1093/nar/gkag528 (PMC13244148; doi:10.1093/nar/gkag528)
Supplement: gkag528_Supplemental_Files [file gkag528_supplemental_files.zip › SI_List of significantly enriched proteins.xlsx]

## Sheet: Content
Contents
Tab	Content
Content	Summary of information in this file
Column Explanation	Explanation of the column headers of the protein lists
AMP-Rlig1 enriched unstressed	Proteins enriched for AMP-Rlig1 from unstressed cell lysate with Z-score filtered >0.5 for AMP-Rlig1 and <0 for the bead control
AMP-Rlig1 enriched stressed	Proteins enriched for AMP-Rlig1 from stressed cell lysate with Z-score filtered >0.5 for AMP-Rlig1 and <0 for the bead control
AMP-Rlig1 enr. only unstressed	Proteins enriched for AMP-Rlig1 only from unstressed cell lysate with Z-score filtered >0.5 for AMP-Rlig1 and <0 for the bead control
AMP-Rlig1 enr. only stressed	Proteins enriched for AMP-Rlig1 only from stressed cell lysate with Z-score filtered >0.5 for AMP-Rlig1 and <0 for the bead control
AMP-Rlig1 enr. stressed+unstres	Proteins that are enriched from both, stressed and unstressed cell lysate, for AMP-Rlig1 (Z-score AMP-Rlig1 > 0.5, Bead control <0)
K57A-Rlig1 enriched unstressed	Proteins enriched for K57A-Rlig1 from unstressed cell lysate with Z-score filtered >0.5 for K57A-Rlig1 and <0 for the bead control
K57A-Rlig1 enriched stressed	Proteins enriched for K57A-Rlig1 from stressed cell lysate with Z-score filtered >0.5 for K57A-Rlig1 and <0 for the bead control

## Sheet: Column Explanation
Column Explanation
Column header	Description
Protein Names	Protein name of the enriched protein
Gene names	Gene name of the enriched protein
UniProtIds	Uniprot ID for the enriched protein
-Log ANOVA p value	-log10 of the p value calculated in the ANOVA
Z-Score Bead control	Corresponding z-score normalization of the median LFQ intensities of all replicates of the protein for the bead control samples
Z-Score K57A-Rlig1	Corresponding z-score normalization of the median LFQ intensities of all replicates of the protein for the K57A-Rlig1 samples
Z-Score AMP-Rlig1	Corresponding z-score normalization of the median LFQ intensities of all replicates of the protein for the AMP-Rlig1 samples

## Sheet: AMP-Rlig1 enriched unstressed
Proteins from unstressed cell lysate that are enriched for AMP-Rlig1 (Z-score AMP-Rlig1 > 0.5, Bead control <0)
Protein Names	Gene names	UniProtIds	-Log ANOVA p value	Z-Score Bead control	Z-Score K57A-Rlig1	Z-Score AMP-Rlig1
3MG_HUMAN	MPG	P29372	3.27866	-1.21487	0.26285	0.952022
ABCF1_HUMAN	ABCF1	Q8NE71	4.69746	-1.13507	-0.00762028	1.14269
ACD11_HUMAN	ACAD11	Q709F0	2.78187	-0.631533	-0.620489	1.25202
ADAT3_HUMAN	ADAT3	Q96EY9	2.66086	-0.703276	-0.536849	1.24013
ADDA_HUMAN	ADD1	P35611	2.88561	-1.1704	0.184712	0.985687
ADT3_HUMAN	SLC25A6	P12236	2.0007	-0.980106	-0.0807124	1.06082
AFAD_HUMAN	AFDN	P55196	4.99834	-1.27064	0.329237	0.941398
AFG32_HUMAN	AFG3L2	Q9Y4W6	2.21818	-1.13113	0.203946	0.927188
ALKB5_HUMAN	ALKBH5	Q6P6C2	3.94921	-1.29563	0.547852	0.747778
ANGE2_HUMAN	ANGEL2	Q5VTE6	5.00487	-1.28997	0.406865	0.883104
ANR17_HUMAN	ANKRD17	O75179	5.81719	-0.994754	-0.261464	1.25622
AP2A1_HUMAN	AP2A1	O95782	2.77928	-0.876083	-0.33639	1.21247
AP2A2_HUMAN	AP2A2	O94973	4.80514	-1.04278	-0.174613	1.2174
AP2B1_HUMAN	AP2B1	P63010	2.33154	-1.00395	-0.093566	1.09752
AP2M1_HUMAN	AP2M1	Q96CW1	3.10489	-0.742368	-0.521554	1.26392
AP2S1_HUMAN	AP2S1	P53680	4.60225	-0.934278	-0.332671	1.26695
APEX1_HUMAN	APEX1	P27695	4.14311	-1.167	0.0770767	1.08992
APTX_HUMAN	APTX	Q7Z2E3	4.82044	-1.23595	0.224681	1.01127
AR6P4_HUMAN	ARL6IP4	Q66PJ3	2.1017	-1.15369	0.31342	0.840271
ARI1A_HUMAN	ARID1A	O14497	2.00406	-0.992001	-0.0598052	1.05181
ASCC1_HUMAN	ASCC1	Q8N9N2	3.94323	-1.22057	0.221252	0.999318
ASCC2_HUMAN	ASCC2	Q9H1I8	2.91869	-1.19188	0.241011	0.950872
ASHWN_HUMAN	C2orf49	Q9BVC5	3.86009	-1.14267	0.0373227	1.10534
ASPH_HUMAN	ASPH	Q12797	2.74029	-1.17375	0.216295	0.957451
AUHM_HUMAN	AUH	Q13825	3.58341	-1.27529	0.46926	0.80603
BCLF1_HUMAN	BCLAF1	Q9NYF8	2.77154	-1.2403	0.476308	0.76399
BOP1_HUMAN	BOP1	Q14137	2.15792	-1.17352	0.372273	0.801247
BRX1_HUMAN	BRIX1	Q8TDN6	3.44643	-1.28398	0.594819	0.689163
BTF3_HUMAN	BTF3	P20290	2.91057	-1.01475	-0.139338	1.15409
BUB3_HUMAN	BUB3	O43684	3.39748	-1.04855	-0.116405	1.16495
BUD31_HUMAN	BUD31	P41223	3.02498	-0.940564	-0.263909	1.20447
CAF1B_HUMAN	CHAF1B	Q13112	3.84022	-1.08282	-0.0782559	1.16108
CATIN_HUMAN	CACTIN	Q8WUQ7	2.73284	-1.23379	0.449654	0.784139
CC124_HUMAN	CCDC124	Q96CT7	4.96891	-1.27994	0.365701	0.914242
CCD86_HUMAN	CCDC86	Q9H6F5	2.7748	-1.18141	0.232856	0.948549
CCNT1_HUMAN	CCNT1	O60563	3.99813	-1.13121	0.00736622	1.12384
CDC37_HUMAN	CDC37	Q16543	2.76986	-0.986116	-0.173967	1.16008
CDK9_HUMAN	CDK9	P50750	4.52049	-0.944137	-0.317414	1.26155
CG050_HUMAN	C7orf50	Q9BRJ6	4.31535	-1.27834	0.396015	0.88233
CGBP1_HUMAN	CGGBP1	Q9UFW8	3.89818	-1.2035	0.177355	1.02614
CH033_HUMAN	C8orf33	Q9H7E9	2.62019	-1.19443	0.305896	0.888538
CHD4_HUMAN	CHD4	Q14839	2.73853	-0.763691	-0.47428	1.23797
CIRBP_HUMAN	CIRBP	Q14011	3.58156	-1.27821	0.488627	0.789582
CKAP5_HUMAN	CKAP5	Q14008	2.47534	-1.04583	-0.037047	1.08288
CL029_HUMAN	C12orf29	Q8N999	7.51931	-1.32138	0.520503	0.800874
CLP1_HUMAN	CLP1	Q92989	5.20133	-0.93882	-0.335377	1.2742
CLPT1_HUMAN	CLPTM1	O96005	2.79206	-0.611454	-0.641121	1.25258
CMS1_HUMAN	CMSS1	Q9BQ75	5.68125	-1.27258	0.317383	0.9552
COE3_HUMAN	EBF3	Q9H4W6	5.08936	-1.15135	0.0168257	1.13452
CPSF5_HUMAN	NUDT21	O43809	3.76031	-1.16832	0.0991697	1.06915
CPSF6_HUMAN	CPSF6	Q16630	3.89524	-1.04431	-0.147419	1.19173
CPSF7_HUMAN	CPSF7	Q8N684	5.75183	-1.27107	0.310743	0.960326
CSTOS_HUMAN	CUSTOS	Q96C57	3.76271	-1.24926	0.32699	0.922272
DD19A_HUMAN;DD19B_HUMAN	DDX19A;DDX19B	Q9NUU7;Q9UMR2	2.40248	-1.21529	0.486295	0.728991
DDX1_HUMAN	DDX1	Q92499	6.98664	-1.23559	0.191108	1.04449
DDX17_HUMAN	DDX17	Q92841	4.68402	-1.25463	0.286492	0.968134
DDX18_HUMAN	DDX18	Q9NVP1	2.89484	-1.25518	0.542858	0.712325
DDX21_HUMAN	DDX21	Q9NR30	3.86598	-1.29285	0.540879	0.751973
DDX23_HUMAN	DDX23	Q9BUQ8	2.74553	-1.23608	0.458919	0.777162
DDX27_HUMAN	DDX27	Q96GQ7	3.85965	-1.29416	0.556093	0.738062
DDX31_HUMAN	DDX31	Q9H8H2	6.08458	-1.31397	0.495911	0.818061
DDX3X_HUMAN	DDX3X	O00571	3.68967	-1.27941	0.474984	0.804426
DDX46_HUMAN	DDX46	Q7L014	5.7912	-1.32294	0.590386	0.732555
DDX47_HUMAN	DDX47	Q9H0S4	3.65485	-1.24113	0.308513	0.932614
DDX49_HUMAN	DDX49	Q9Y6V7	2.45481	-1.20194	0.383666	0.818276
DDX5_HUMAN	DDX5	P17844	4.04896	-1.27988	0.427444	0.852437
DDX50_HUMAN	DDX50	Q9BQ39	3.30604	-1.2672	0.480123	0.787082
DDX54_HUMAN	DDX54	Q8TDD1	2.95244	-1.1876	0.223325	0.964273
DDX55_HUMAN	DDX55	Q8NHQ9	3.42048	-1.21448	0.245924	0.968559
DGCR8_HUMAN	DGCR8	Q8WYQ5	4.00233	-1.28893	0.484595	0.804332
DHX15_HUMAN	DHX15	O43143	4.75214	-0.827476	-0.472293	1.29977
DHX16_HUMAN	DHX16	O60231	3.41259	-1.20561	0.220603	0.985003
DHX29_HUMAN	DHX29	Q7Z478	4.39893	-1.20848	0.165539	1.04294
DHX30_HUMAN	DHX30	Q7L2E3	6.14816	-1.22421	0.167783	1.05642
DHX36_HUMAN	DHX36	Q9H2U1	5.92969	-1.15537	0.0136783	1.14169
DHX57_HUMAN	DHX57	Q6P158	5.03715	-1.25113	0.263049	0.988082
DHX8_HUMAN	DHX8	Q14562	5.60599	-1.26252	0.28509	0.977426
DHX9_HUMAN	DHX9	Q08211	6.87418	-1.057	-0.170488	1.22749
DIDO1_HUMAN	DIDO1	Q9BTC0	2.08231	-1.18154	0.461803	0.719738
DIM1_HUMAN	DIMT1	Q9UNQ2	3.81641	-1.19355	0.156702	1.03685
DIP2B_HUMAN	DIP2B	Q9P265	3.08814	-1.01883	-0.146491	1.16532
DJC13_HUMAN	DNAJC13	O75165	3.3354	-1.16608	0.124276	1.0418
DKC1_HUMAN	DKC1	O60832	3.7801	-1.13663	0.0287617	1.10787
DLG3_HUMAN	DLG3	Q92796	5.68653	-1.27083	0.311205	0.959627
DNJA3_HUMAN	DNAJA3	Q96EY1	2.96822	-1.17813	0.194456	0.983674
DNJC2_HUMAN	DNAJC2	Q99543	3.68392	-1.23569	0.287317	0.948376
DNJC9_HUMAN	DNAJC9	Q8WXX5	2.21528	-1.20272	0.671495	0.531228
DNMT1_HUMAN	DNMT1	P26358	2.45662	-0.956918	-0.188048	1.14497
DPM1_HUMAN	DPM1	O60762	2.64001	-1.16347	0.204493	0.958981
DPOG1_HUMAN	POLG	P54098	3.93184	-0.875058	-0.395433	1.27049
DPOG2_HUMAN	POLG2	Q9UHN1	4.41237	-1.0545	-0.146742	1.20124
DRG1_HUMAN	DRG1	Q9Y295	2.5758	-1.13983	0.152445	0.987384
DSRAD_HUMAN	ADAR	P55265	4.64168	-0.74768	-0.562239	1.30992
DUS1L_HUMAN	DUS1L	Q6P1R4	2.42343	-0.812227	-0.388239	1.20047
DUS3L_HUMAN	DUS3L	Q96G46	3.02087	-1.00767	-0.159918	1.16759
EBP2_HUMAN	EBNA1BP2	Q99848	5.44223	-1.31991	0.580928	0.738986
EDC3_HUMAN	EDC3	Q96F86	4.45728	-1.30536	0.544084	0.761275
EDF1_HUMAN	EDF1	O60869	2.1837	-1.15219	0.279117	0.873073
EF1D_HUMAN	EEF1D	P29692	2.2388	-0.38117	-0.801994	1.18316
EI2BA_HUMAN	EIF2B1	Q14232	5.60081	-1.0944	-0.0985009	1.1929
EIF2A_HUMAN	EIF2A	Q9BY44	5.47938	-1.22773	0.186118	1.04161
ERF1_HUMAN	ETF1	P62495	2.37916	-1.12463	0.149989	0.974641
ERH_HUMAN	ERH	P84090	3.32134	-1.27287	0.518179	0.754696
ESPL1_HUMAN	ESPL1	Q14674	3.80003	-1.17784	0.119131	1.05871
ESYT2_HUMAN	ESYT2	A0FGR8	3.37316	-1.22192	0.274219	0.947699
EXOS1_HUMAN	EXOSC1	Q9Y3B2	5.17526	-1.24158	0.230822	1.01076
EXOS2_HUMAN	EXOSC2	Q13868	4.87753	-1.22357	0.188786	1.03479
EXOS3_HUMAN	EXOSC3	Q9NQT5	3.14172	-1.21123	0.268817	0.942414
EXOS4_HUMAN	EXOSC4	Q9NPD3	5.98247	-1.20545	0.12316	1.08229
EXOS5_HUMAN	EXOSC5	Q9NQT4	4.61614	-1.21934	0.185788	1.03355
EXOS6_HUMAN	EXOSC6	Q5RKV6	4.1053	-1.14492	0.0310495	1.11387
EXOS7_HUMAN	EXOSC7	Q15024	5.07609	-1.15601	0.0266772	1.12934
EXOS9_HUMAN	EXOSC9	Q06265	5.0951	-1.18123	0.0805678	1.10066
EXOSX_HUMAN	EXOSC10	Q01780	3.73016	-1.2811	0.478411	0.802689
F91A1_HUMAN	FAM91A1	Q658Y4	3.59418	-1.11521	-0.00459192	1.1198
FA32A_HUMAN	FAM32A	Q9Y421	3.9435	-1.22903	0.245978	0.983051
FA98A_HUMAN	FAM98A	Q8NCA5	3.98742	-1.25095	0.313728	0.937223
FA98B_HUMAN	FAM98B	Q52LJ0	6.3955	-1.19611	0.0975631	1.09854
FABD_HUMAN	MCAT	Q8IVS2	3.6033	-1.22526	0.261238	0.96402
FAK1_HUMAN	PTK2	Q05397	3.48327	-1.06752	-0.088033	1.15555
FARP2_HUMAN	FARP2	O94887	3.13967	-0.994557	-0.189524	1.18408
FBRL_HUMAN	FBL	P22087	2.6648	-1.24375	0.595688	0.648066
FBSP1_HUMAN	FBXO45	P0C2W1	4.75979	-1.31536	0.623481	0.691876
FEN1_HUMAN	FEN1	P39748	3.79177	-1.2365	0.280573	0.955925
FKBP3_HUMAN	FKBP3	Q00688	2.1278	-1.13667	0.245985	0.89068
FLII_HUMAN	FLII	Q13045	2.49879	-0.135401	-0.992344	1.12774
FMR1_HUMAN	FMR1	Q06787	3.90494	-1.29933	0.673487	0.625843
FRG1_HUMAN	FRG1	Q14331	2.81573	-1.21119	0.323613	0.887574
FUS_HUMAN	FUS	P35637	2.32854	-0.953226	-0.178078	1.1313
FXR1_HUMAN	FXR1	P51114	4.15883	-1.30466	0.608338	0.696327
FXR2_HUMAN	FXR2	P51116	8.2496	-1.33202	0.649968	0.682051
G3BP1_HUMAN	G3BP1	Q13283	4.05355	-1.27871	0.421132	0.857574
G3BP2_HUMAN	G3BP2	Q9UN86	3.07684	-1.25368	0.456968	0.79671
GAR1_HUMAN	GAR1	Q9NY12	4.65995	-1.22311	0.194371	1.02874
GEMI5_HUMAN	GEMIN5	Q8TEQ6	2.83804	-1.09183	0.0089868	1.08284
GNL3_HUMAN	GNL3	Q9BVP2	2.99213	-1.25621	0.502994	0.753212
GRSF1_HUMAN	GRSF1	Q12849	4.98397	-0.516954	-0.792152	1.30911
GRWD1_HUMAN	GRWD1	Q9BQ67	5.69597	-1.26513	0.291876	0.973259
GTPB1_HUMAN	GTPBP1	O00178	3.4116	-1.2038	0.215538	0.988258
H1X_HUMAN	H1-10	Q92522	2.9991	-1.15869	0.140051	1.01864
H2A1_HUMAN;H2A1D_HUMAN;H2A1H_HUMAN;H2A1J_HUMAN;H2AJ_HUMAN	H2AC11;H2AC7;H2AC12;H2AC14;H2AJ	P0C0S8;P20671;Q96KK5;Q99878;Q9BTM1	2.80913	-1.23196	0.414293	0.817663
H2B1J_HUMAN;H2B1O_HUMAN;H2B1B_HUMAN;H2B2E_HUMAN	H2BC11;H2BC17;H2BC3;H2BC21	P06899;P23527;P33778;Q16778	2.63285	-1.20491	0.342199	0.862716
H33_HUMAN	H3-3A	P84243	3.49577	-1.25419	0.37718	0.877009
HAP28_HUMAN	PDAP1	Q13442	2.90149	-0.807497	-0.433204	1.2407
HBS1L_HUMAN	HBS1L	Q9Y450	6.31293	-1.29691	0.400732	0.896177
HCD2_HUMAN	HSD17B10	Q99714	7.87055	-0.877138	-0.429263	1.3064
HCFC1_HUMAN	HCFC1	P51610	2.72474	-1.03538	-0.0861486	1.12153
HEXI1_HUMAN	HEXIM1	O94992	3.14219	-0.455177	-0.801195	1.25637
HMGB3_HUMAN	HMGB3	O15347	3.46844	-1.26806	0.448866	0.819194
HNRDL_HUMAN	HNRNPDL	O14979	2.00135	-1.12697	0.257172	0.869798
HNRL1_HUMAN	HNRNPUL1	Q9BUJ2	6.8892	-1.32798	0.601179	0.726802
HNRL2_HUMAN	HNRNPUL2	Q1KMD3	2.73834	-1.06856	-0.0260509	1.09461
HNRLL_HUMAN	HNRNPLL	Q8WVV9	2.63969	-1.19598	0.306892	0.889092
HNRPC_HUMAN	HNRNPC	P07910	4.48483	-1.2635	0.326224	0.937279
HNRPD_HUMAN	HNRNPD	Q14103	2.6981	-1.02069	-0.109225	1.12992
HNRPL_HUMAN	HNRNPL	P14866	2.90671	-1.2248	0.357439	0.86736
HNRPQ_HUMAN	SYNCRIP	O60506	4.18243	-1.23538	0.250393	0.984987
HNRPR_HUMAN	HNRNPR	O43390	4.79823	-1.24771	0.260257	0.987456
HP1B3_HUMAN	HP1BP3	Q5SSJ5	2.31483	-1.21433	0.564878	0.649453
HSDL2_HUMAN	HSDL2	Q6YN16	2.56318	-1.19457	0.320448	0.874124
HSP7E_HUMAN	HSPA14	Q0VDF9	2.31063	-1.15656	0.256113	0.900445
ICT1_HUMAN	MRPL58	Q14197	3.83946	-1.15689	0.0690107	1.08788
IDH3B_HUMAN	IDH3B	O43837	2.58991	-1.07131	-0.0027709	1.07408
IF1AX_HUMAN	EIF1AX	P47813	2.18381	-1.14397	0.252028	0.891942
IF2A_HUMAN	EIF2S1	P05198	2.94455	-1.08823	-0.00907063	1.0973
IF2B_HUMAN	EIF2S2	P20042	3.14178	-1.14424	0.0906852	1.05356
IF2B1_HUMAN	IGF2BP1	Q9NZI8	4.1567	-1.294	0.496593	0.797411
IF2B3_HUMAN	IGF2BP3	O00425	3.13234	-1.26427	0.513398	0.75087
IF2G_HUMAN	EIF2S3	P41091	3.11904	-1.11026	0.0192851	1.09098
IF4A3_HUMAN	EIF4A3	P38919	3.83461	-1.2322	0.263489	0.96871
IF6_HUMAN	EIF6	P56537	3.16745	-1.268	0.532908	0.735088
IFT27_HUMAN	IFT27	Q9BW83	4.67159	-1.16774	0.060748	1.10699
ILF2_HUMAN	ILF2	Q12905	5.00586	-1.05182	-0.163286	1.21511
ILF3_HUMAN	ILF3	Q12906	5.48634	-1.04232	-0.185052	1.22737
KC1G2_HUMAN	CSNK1G2	P78368	3.51172	-1.1159	0.00172904	1.11417
KCRU_HUMAN	CKMT1A	P12532	3.88264	-1.29844	0.683256	0.61518
KIF2A_HUMAN	KIF2A	O00139	3.11516	-1.18188	0.186399	0.995479
KNOP1_HUMAN	KNOP1	Q1ED39	1.96679	-1.11646	0.236044	0.880413
KPCI_HUMAN	PRKCI	P41743	2.05223	-0.754636	-0.41657	1.17121
KRI1_HUMAN	KRI1	Q8N9T8	2.27445	-1.20886	0.536415	0.672447
KRR1_HUMAN	KRR1	Q13601	2.50524	-1.1867	0.306622	0.880081
LA_HUMAN	SSB	P05455	7.34128	-1.24575	0.217113	1.02864
LARP1_HUMAN	LARP1	Q6PKG0	4.36589	-1.28923	0.44456	0.844666
LARP7_HUMAN	LARP7	Q4G0J3	5.45233	-1.17513	0.0609307	1.1142
LBR_HUMAN	LBR	Q14739	5.53755	-1.01013	-0.235911	1.24604
LC7L2_HUMAN	LUC7L2	Q9Y383	5.57077	-1.28142	0.352161	0.929263
LC7L3_HUMAN	LUC7L3	O95232	5.71247	-1.22616	0.178212	1.04795
LLPH_HUMAN	LLPH	Q9BRT6	4.19014	-1.2602	0.332162	0.92804
LORF1_HUMAN	L1RE1	Q9UN81	5.97077	-1.2918	0.384877	0.906925
LRC47_HUMAN	LRRC47	Q8N1G4	5.43219	-1.21837	0.162637	1.05573
LRCH2_HUMAN	LRCH2	Q5VUJ6	2.88639	-1.23562	0.410956	0.824662
LRP1_HUMAN	LRP1	Q07954	3.7684	-0.750218	-0.539925	1.29014
LS14B_HUMAN	LSM14B	Q9BX40	4.15744	-1.20136	0.157916	1.04344
LSG1_HUMAN	LSG1	Q9H089	4.19807	-1.30556	0.610261	0.695299
LTV1_HUMAN	LTV1	Q96GA3	5.20591	-1.2709	0.323326	0.947572
LUC7L_HUMAN	LUC7L	Q9NQ29	6.07107	-1.30011	0.419854	0.880256
LYAR_HUMAN	LYAR	Q9NX58	5.318	-1.30913	0.495015	0.814118
MACF1_HUMAN	MACF1	Q9UPN3	4.26866	-0.738747	-0.565328	1.30407
MAP11_HUMAN	METAP1	P53582	5.46477	-1.30166	0.444693	0.856964
MAP2_HUMAN	METAP2	P50579	4.04913	-0.713668	-0.587489	1.30116
MAZ_HUMAN	MAZ	P56270	3.50183	-1.09198	-0.0441874	1.13617
MBB1A_HUMAN	MYBBP1A	Q9BQG0	2.66786	-1.23172	0.462774	0.768945
MEPCE_HUMAN	MEPCE	Q7L2J0	6.43208	-1.10922	-0.078619	1.18784
MERL_HUMAN	NF2	P35240	2.10274	-1.11393	0.186523	0.927407
MET16_HUMAN	METTL16	Q86W50	2.92763	-0.509269	-0.744299	1.25357
MGN2_HUMAN	MAGOHB	Q96A72	2.86006	-1.22279	0.359473	0.86332
MIDUO_HUMAN	MIEF1	L0R8F8	4.41767	-1.17451	0.0834613	1.09105
MMTA2_HUMAN	MMTAG2	Q9BU76	4.70273	-1.28359	0.393696	0.88989
MO4L2_HUMAN	MORF4L2	Q15014	3.59149	-1.02598	-0.164644	1.19062
MOFA1_HUMAN	MRFAP1	Q9Y605	2.89157	-1.13671	0.0999991	1.03671
MOV10_HUMAN	MOV10	Q9HCE1	5.93052	-1.09203	-0.105806	1.19784
MPH6_HUMAN	MPHOSPH6	Q99547	5.20797	-1.26722	0.310406	0.956814
MPP10_HUMAN	MPHOSPH10	O00566	4.2827	-1.27175	0.370349	0.901402
MRM3_HUMAN	MRM3	Q9HC36	2.51905	-1.23188	0.567756	0.664124
MRT4_HUMAN	MRTO4	Q9UKD2	6.6448	-1.21097	0.130761	1.08021
MTREX_HUMAN	MTREX	P42285	4.35511	-1.29671	0.489855	0.806853
MYCB2_HUMAN	MYCBP2	O75592	3.66509	-1.29269	0.64262	0.650073
NACAM_HUMAN;NACA_HUMAN	NACA	E9PAV3;Q13765	2.09005	-0.79636	-0.369684	1.16604
NAF1_HUMAN	NAF1	Q96HR8	3.03682	-1.06434	-0.0628968	1.12723
NAT10_HUMAN	NAT10	Q9H0A0	3.01471	-1.24301	0.414897	0.828115
NBN_HUMAN	NBN	O60934	2.82091	-1.22691	0.386822	0.840093
NC2A_HUMAN	DRAP1	Q14919	2.36711	-1.06476	0.0163028	1.04845
NCBP1_HUMAN	NCBP1	Q09161	4.05618	-1.07659	-0.0979276	1.17451
NCBP2_HUMAN	NCBP2	P52298	2.71638	-0.895443	-0.304747	1.20019
NDUA4_HUMAN	NDUFA4	O00483	2.48502	-1.12963	0.14255	0.987083
NEP1_HUMAN	EMG1	Q92979	2.79215	-1.22284	0.375966	0.846872
NEUA_HUMAN	CMAS	Q8NFW8	4.18636	-1.17202	0.0865352	1.08548
NFIA_HUMAN	NFIA	Q12857	4.77677	-1.28473	0.394698	0.890032
NGAP_HUMAN	RASAL2	Q9UJF2	2.1329	-1.18846	0.473359	0.715099
NH2L1_HUMAN	SNU13	P55769	4.71713	-1.30383	0.501402	0.802432
NHP2_HUMAN	NHP2	Q9NX24	2.47074	-0.978092	-0.15569	1.13378
NKRF_HUMAN	NKRF	O15226	6.2296	-1.13597	-0.0272739	1.16324
NMT1_HUMAN	NMT1	P30419	3.94418	-1.05143	-0.137314	1.18874
NOA1_HUMAN	NOA1	Q8NC60	4.63712	-1.25681	0.295701	0.961114
NOB1_HUMAN	NOB1	Q9ULX3	4.74559	-1.31518	0.623878	0.691304
NOP10_HUMAN	NOP10	Q9NPE3	2.48714	-1.14182	0.173593	0.968231
NOP16_HUMAN	NOP16	Q9Y3C1	7.17871	-1.31831	0.502694	0.815617
NOP2_HUMAN	NOP2	P46087	4.1802	-1.29781	0.521635	0.77618
NOP53_HUMAN	NOP53	Q9NZM5	3.34038	-1.28009	0.599024	0.681065
NOP58_HUMAN	NOP58	Q9Y2X3	2.42124	-1.22498	0.612299	0.612681
NOSIP_HUMAN	NOSIP	Q9Y314	3.15422	-1.16306	0.133914	1.02914
NPM_HUMAN	NPM1	P06748	5.33588	-1.27696	0.341535	0.93542
NPM3_HUMAN	NPM3	O75607	2.40842	-1.20637	0.424622	0.781745
NSE3_HUMAN	NSMCE3	Q96MG7	3.00931	-0.860273	-0.373541	1.23381
NSUN2_HUMAN	NSUN2	Q08J23	6.68395	-1.10152	-0.0937849	1.1953
NUCL_HUMAN	NCL	P19338	4.16577	-0.984609	-0.250493	1.2351
NXF1_HUMAN	NXF1	Q9UBU9	3.48984	-1.28674	0.640083	0.646656
OBSL1_HUMAN	OBSL1	O75147	3.39745	-1.27822	0.540753	0.737465
OLA1_HUMAN	OLA1	Q9NTK5	2.38327	-0.591973	-0.629464	1.22144
OSBL3_HUMAN	OSBPL3	Q9H4L5	5.80837	-1.31988	0.766335	0.553547
OTU6B_HUMAN	OTUD6B	Q8N6M0	2.20461	-0.123502	-0.975738	1.09924
P5CR1_HUMAN	PYCR1	P32322	2.52289	-1.18262	0.287841	0.894779
P5CR2_HUMAN	PYCR2	Q96C36	4.59074	-1.29201	0.440951	0.851055
PA2G4_HUMAN	PA2G4	Q9UQ80	4.56088	-1.1832	0.0985225	1.08468
PACN3_HUMAN	PACSIN3	Q9UKS6	5.58324	-1.26565	0.295833	0.96982
PADC1_HUMAN	PRADC1	Q9BSG0	2.56289	-1.11261	0.0889368	1.02367
PARG_HUMAN	PARG	Q86W56	2.1366	-1.18128	0.422983	0.758293
PARP2_HUMAN	PARP2	Q9UGN5	3.25596	-1.19597	0.209375	0.986597
PDE12_HUMAN	PDE12	Q6L8Q7	2.91369	-0.885712	-0.333356	1.21907
PDIA5_HUMAN	PDIA5	Q14554	2.24446	-1.13923	0.220573	0.918659
PDS5A_HUMAN	PDS5A	Q29RF7	2.53099	-1.14471	0.173028	0.971679
PESC_HUMAN	PES1	O00541	2.5076	-1.22805	0.526332	0.701715
PHAX_HUMAN	PHAX	Q9H814	4.27883	-1.00295	-0.225811	1.22876
PHF10_HUMAN	PHF10	Q8WUB8	5.99143	-1.26214	0.277282	0.984857
PHF6_HUMAN	PHF6	Q8IWS0	5.50634	-1.29944	0.431899	0.867543
PHF8_HUMAN	PHF8	Q9UPP1	2.93617	-1.15109	0.128829	1.02226
PI4KB_HUMAN	PI4KB	Q9UBF8	2.7829	-1.246	0.516049	0.729951
PIPSL_HUMAN	PIPSL	A2A3N6	2.62173	-0.894223	-0.298112	1.19234
PKRI1_HUMAN	PRKRIP1	Q9H875	2.77484	-1.12907	0.0968402	1.03223
PLCB3_HUMAN	PLCB3	Q01970	5.15754	-1.17962	0.0757505	1.10387
PLRG1_HUMAN	PLRG1	O43660	2.10575	-0.284835	-0.861386	1.14622
POP1_HUMAN	POP1	Q99575	4.14197	-1.23644	0.255934	0.980504
POP7_HUMAN	POP7	O75817	3.91424	-0.848102	-0.429047	1.27715
PPIB_HUMAN	PPIB	P23284	2.70029	-1.19931	0.305099	0.894208
PPIH_HUMAN	PPIH	O43447	5.17011	-1.07701	-0.123436	1.20044
PR38B_HUMAN	PRPF38B	Q5VTL8	3.32399	-1.26364	0.453615	0.81003
PRC1_HUMAN	PRC1	O43663	2.33764	-1.21705	0.635749	0.581304
PRKRA_HUMAN	PRKRA	O75569	6.80752	-1.07856	-0.134285	1.21285
PRP17_HUMAN	CDC40	O60508	3.24706	-1.25369	0.416524	0.837162
PRP31_HUMAN	PRPF31	Q8WWY3	4.45158	-1.11871	-0.033045	1.15176
PRP4_HUMAN	PRPF4	O43172	5.79194	-1.2684	0.300926	0.96747
PSIP1_HUMAN	PSIP1	O75475	4.42294	-1.14591	0.0218088	1.1241
PTBP1_HUMAN	PTBP1	P26599	2.65665	-1.23465	0.488801	0.745854
PTCD3_HUMAN	PTCD3	Q96EY7	4.55586	-1.24597	0.264353	0.981613
PUF60_HUMAN	PUF60	Q9UHX1	4.68831	-1.18675	0.1029	1.08385
PURA_HUMAN	PURA	Q00577	5.06471	-1.19943	0.123244	1.07619
PURB_HUMAN	PURB	Q96QR8	3.67235	-0.990826	-0.223926	1.21475
PUS3_HUMAN	PUS3	Q9BZE2	2.27758	-0.560702	-0.649921	1.21062
PUS7_HUMAN	PUS7	Q96PZ0	6.4214	-1.01698	-0.231776	1.24876
PWP1_HUMAN	PWP1	Q13610	5.06634	-1.29035	0.40586	0.884494
PYM1_HUMAN	PYM1	Q9BRP8	6.19257	-1.13644	-0.0261003	1.16254
QCR7_HUMAN	UQCRB	P14927	3.48546	-1.19991	0.197904	1.002
RAE1L_HUMAN	RAE1	P78406	4.54354	-1.31197	0.616022	0.695953
RBIS_HUMAN	RBIS	Q8N0T1	3.00854	-1.24359	0.419341	0.824248
RBM15_HUMAN	RBM15	Q96T37	2.71142	-0.953463	-0.219775	1.17324
RBM26_HUMAN	RBM26	Q5T8P6	4.01733	-1.29609	0.536799	0.759291
RBM27_HUMAN	RBM27	Q9P2N5	4.04963	-1.25654	0.328973	0.927572
RBM3_HUMAN	RBM3	P98179	4.78121	-1.28206	0.38298	0.899083
RBM34_HUMAN	RBM34	P42696	2.95344	-1.25574	0.516095	0.739642
RBM39_HUMAN	RBM39	Q14498	5.11849	-1.29673	0.433958	0.862774
RBM4_HUMAN	RBM4	Q9BWF3	3.33866	-1.28082	0.652757	0.628059
RBM42_HUMAN	RBM42	Q9BTD8	4.24484	-1.30235	0.551391	0.750961
RBM7_HUMAN	RBM7	Q9Y580	3.04144	-1.2398	0.393281	0.846514
RBMX_HUMAN	RBMX	P38159	2.96492	-1.25451	0.500727	0.753786
RCC1_HUMAN	RCC1	P18754	2.61845	-0.882093	-0.314645	1.19674
RCC2_HUMAN	RCC2	Q9P258	4.55001	-1.22889	0.214281	1.01461
RECQ1_HUMAN	RECQL	P46063	5.00121	-1.21406	0.160747	1.05332
REN3B_HUMAN	UPF3B	Q9BZI7	2.38511	-1.14863	0.213671	0.934962
RENT1_HUMAN	UPF1	Q92900	2.25432	-0.753499	-0.442514	1.19601
RFC1_HUMAN	RFC1	P35251	2.64756	-1.22864	0.451784	0.776855
RING2_HUMAN	RNF2	Q99496	3.09203	-1.19021	0.212176	0.978038
RIOX1_HUMAN	RIOX1	Q9H6W3	7.09267	-1.33045	0.663944	0.666503
RIOX2_HUMAN	RIOX2	Q8IUF8	4.41423	-1.28094	0.400293	0.880652
RL10_HUMAN	RPL10	P27635	3.10679	-1.26136	0.499481	0.761883
RL10A_HUMAN	RPL10A	P62906	5.1244	-1.22713	0.191867	1.03527
RL11_HUMAN	RPL11	P62913	3.01838	-1.23161	0.362379	0.869229
RL12_HUMAN	RPL12	P30050	4.67981	-1.31195	0.580447	0.731499
RL13_HUMAN	RPL13	P26373	2.86703	-1.25732	0.623438	0.633885
RL13A_HUMAN	RPL13A	P40429	3.79259	-1.28625	0.50194	0.784312
RL14_HUMAN	RPL14	P50914	3.93092	-1.29016	0.504731	0.785426
RL15_HUMAN	RPL15	P61313	3.70405	-1.28884	0.545216	0.743619
RL18_HUMAN	RPL18	Q07020	3.05804	-1.2635	0.539611	0.723887
RL18A_HUMAN	RPL18A	Q02543	3.37125	-1.26309	0.440451	0.822637
RL19_HUMAN	RPL19	P84098	3.81693	-1.28971	0.765664	0.524046
RL1D1_HUMAN	RSL1D1	O76021	4.56212	-1.29492	0.459016	0.835908
RL21_HUMAN	RPL21	P46778	2.85676	-1.25583	0.587029	0.668802
RL22_HUMAN	RPL22	P35268	6.58345	-1.32119	0.535449	0.785738
RL24_HUMAN	RPL24	P83731	2.912	-1.25998	0.626272	0.633712
RL26_HUMAN	RPL26	P61254	3.59274	-1.2689	0.4316	0.837304
RL26L_HUMAN	RPL26L1	Q9UNX3	3.08593	-1.23992	0.384452	0.855466
RL27_HUMAN	RPL27	P61353	4.01529	-1.3017	0.614029	0.687668
RL27A_HUMAN	RPL27A	P46776	3.17674	-1.26866	0.535418	0.733246
RL28_HUMAN	RPL28	P46779	2.98362	-1.25841	0.526179	0.732232
RL29_HUMAN	RPL29	P47914	4.22293	-1.23603	0.250119	0.985912
RL3_HUMAN	RPL3	P39023	4.1878	-1.25473	0.312723	0.942004
RL30_HUMAN	RPL30	P62888	4.68828	-1.3089	0.545239	0.763662
RL31_HUMAN	RPL31	P62899	2.76228	-1.23406	0.440599	0.793464
RL34_HUMAN	RPL34	P49207	4.63296	-1.30215	0.497578	0.804573
RL35_HUMAN	RPL35	P42766	2.18875	-1.20213	0.632472	0.569654
RL35A_HUMAN	RPL35A	P18077	3.95213	-1.2792	0.435009	0.844194
RL36_HUMAN	RPL36	Q9Y3U8	3.74445	-1.29283	0.579444	0.713382
RL36A_HUMAN	RPL36A	P83881	2.28297	-1.20464	0.484938	0.719706
RL37_HUMAN	RPL37	P61927	2.81889	-1.10987	0.0487233	1.06115
RL37A_HUMAN	RPL37A	P61513	3.33074	-1.28052	0.649964	0.630556
RL39_HUMAN;R39L5_HUMAN	RPL39;RPL39P5	P62891;Q59GN2	2.18644	-1.18853	0.436381	0.752147
RL4_HUMAN	RPL4	P36578	3.13404	-1.26941	0.567812	0.701603
RL6_HUMAN	RPL6	Q02878	3.8967	-1.29669	0.575593	0.721093
RL7_HUMAN	RPL7	P18124	3.68555	-1.28798	0.542057	0.74592
RL7A_HUMAN	RPL7A	P62424	3.64681	-1.29025	0.585055	0.705199
RL7L_HUMAN	RPL7L1	Q6DKI1	3.41489	-1.28088	0.563872	0.717013
RL8_HUMAN	RPL8	P62917	4.05651	-1.30163	0.592649	0.708985
RL9_HUMAN	RPL9	P32969	2.48503	-1.22178	0.485189	0.736593
RLA0_HUMAN	RPLP0	P05388	4.63651	-1.31171	0.585721	0.725992
RLA2_HUMAN	RPLP2	P05387	5.01342	-1.31099	0.781521	0.529468
RM01_HUMAN	MRPL1	Q9BYD6	5.44711	-1.29792	0.426445	0.871471
RM02_HUMAN	MRPL2	Q5T653	3.36588	-1.1847	0.168072	1.01663
RM03_HUMAN	MRPL3	P09001	2.91556	-1.20198	0.273108	0.928872
RM04_HUMAN	MRPL4	Q9BYD3	2.55297	-0.737993	-0.48946	1.22745
RM09_HUMAN	MRPL9	Q9BYD2	3.80717	-1.25611	0.348402	0.907712
RM11_HUMAN	MRPL11	Q9Y3B7	4.71692	-1.20071	0.135222	1.06549
RM13_HUMAN	MRPL13	Q9BYD1	3.27483	-1.20702	0.239245	0.967773
RM15_HUMAN	MRPL15	Q9P015	3.98339	-1.05221	-0.137439	1.18965
RM17_HUMAN	MRPL17	Q9NRX2	3.62429	-1.16679	0.104121	1.06267
RM18_HUMAN	MRPL18	Q9H0U6	2.83276	-1.06619	-0.0406424	1.10683
RM19_HUMAN	MRPL19	P49406	3.91053	-1.20656	0.184704	1.02186
RM20_HUMAN	MRPL20	Q9BYC9	4.48974	-0.938915	-0.324056	1.26297
RM21_HUMAN	MRPL21	Q7Z2W9	5.15477	-1.19478	0.110361	1.08442
RM22_HUMAN	MRPL22	Q9NWU5	3.82062	-1.15855	0.0736669	1.08488
RM23_HUMAN	MRPL23	Q16540	3.3613	-1.18294	0.163952	1.01899
RM24_HUMAN	MRPL24	Q96A35	3.69202	-1.24871	0.331974	0.916736
RM27_HUMAN	MRPL27	Q9P0M9	2.84254	-1.1606	0.164817	0.995784
RM28_HUMAN	MRPL28	Q13084	2.53581	-1.19592	0.332872	0.863044
RM32_HUMAN	MRPL32	Q9BYC8	2.46538	-1.21277	0.435363	0.777407
RM35_HUMAN	MRPL35	Q9NZE8	3.58141	-1.15467	0.0792856	1.07538
RM38_HUMAN	MRPL38	Q96DV4	5.15735	-1.21363	0.156048	1.05759
RM39_HUMAN	MRPL39	Q9NYK5	6.7628	-1.26823	0.288284	0.979948
RM40_HUMAN	MRPL40	Q9NQ50	4.95674	-1.31651	0.719347	0.597166
RM41_HUMAN	MRPL41	Q8IXM3	4.1422	-1.24892	0.295835	0.953085
RM43_HUMAN	MRPL43	Q8N983	3.00049	-0.970557	-0.217263	1.18782
RM44_HUMAN	MRPL44	Q9H9J2	5.37127	-1.1635	0.0373051	1.1262
RM45_HUMAN	MRPL45	Q9BRJ2	3.31242	-0.971747	-0.235381	1.20713
RM46_HUMAN	MRPL46	Q9H2W6	5.54681	-1.31974	0.569494	0.750246
RM47_HUMAN	MRPL47	Q9HD33	3.30819	-1.13065	0.0463753	1.08428
RM48_HUMAN	MRPL48	Q96GC5	5.15449	-1.32027	0.638022	0.682246
RM49_HUMAN	MRPL49	Q13405	4.59615	-1.09962	-0.0725169	1.17214
RM50_HUMAN	MRPL50	Q8N5N7	2.59573	-0.961721	-0.195757	1.15748
RNH2A_HUMAN	RNASEH2A	O75792	2.09448	-0.749119	-0.428737	1.17786
RNH2C_HUMAN	RNASEH2C	Q8TDP1	2.16752	-1.03204	-0.0149214	1.04696
RNZ2_HUMAN	ELAC2	Q9BQ52	3.79043	-0.915742	-0.33693	1.25267
RO60_HUMAN	RO60	P10155	5.50077	-0.793777	-0.520288	1.31406
ROA0_HUMAN	HNRNPA0	Q13151	3.10562	-1.26458	0.527328	0.737249
ROA1_HUMAN	HNRNPA1	P09651	2.86986	-1.22403	0.362388	0.861639
ROA2_HUMAN	HNRNPA2B1	P22626	2.12589	-1.13231	0.233087	0.899225
ROA3_HUMAN	HNRNPA3	P51991	2.82115	-1.2245	0.375985	0.84852
ROAA_HUMAN	HNRNPAB	Q99729	4.0499	-0.944592	-0.305252	1.24984
RP25L_HUMAN	RPP25L	Q8N5L8	4.5435	-1.1709	0.0713409	1.09956
RPA43_HUMAN	POLR1F	Q3B726	4.67322	-0.888122	-0.395492	1.28361
RPA49_HUMAN	POLR1E	Q9GZS1	2.44328	-0.540198	-0.68387	1.22407
RPC6_HUMAN	POLR3F	Q9H1D9	2.87816	-0.638122	-0.619837	1.25796
RPF2_HUMAN	RPF2	Q9H7B2	4.61103	-1.29102	0.434396	0.856622
RPP14_HUMAN	RPP14	O95059	3.99753	-0.988562	-0.239468	1.22803
RPP29_HUMAN	POP4	O95707	2.96227	-1.04115	-0.0983606	1.13951
RPP30_HUMAN	RPP30	P78346	4.41039	-1.08881	-0.0872969	1.1761
RPP38_HUMAN	RPP38	P78345	3.22088	-0.93318	-0.286851	1.22003
RPP40_HUMAN	RPP40	O75818	2.81511	-1.12114	0.0737979	1.04735
RRFM_HUMAN	MRRF	Q96E11	1.96551	-1.09868	0.184599	0.914086
RRP12_HUMAN	RRP12	Q5JTH9	2.32669	-1.20918	0.489744	0.719439
RRP15_HUMAN	RRP15	Q9Y3B9	4.18577	-1.30452	0.594531	0.709993
RRP44_HUMAN	DIS3	Q9Y2L1	2.91238	-1.18681	0.226897	0.959917
RS11_HUMAN	RPS11	P62280	2.82719	-1.24179	0.464195	0.777597
RS12_HUMAN	RPS12	P25398	5.78869	-1.19901	0.110188	1.08882
RS13_HUMAN	RPS13	P62277	3.93101	-1.27546	0.418701	0.856763
RS14_HUMAN	RPS14	P62263	4.51334	-1.24287	0.256666	0.986203
RS15A_HUMAN	RPS15A	P62244	2.70025	-1.15546	0.172529	0.982933
RS16_HUMAN	RPS16	P62249	2.62783	-1.23904	0.552369	0.686666
RS17_HUMAN	RPS17	P08708	4.80265	-1.28495	0.394321	0.890632
RS18_HUMAN	RPS18	P62269	2.07837	-1.14757	0.299642	0.847929
RS19_HUMAN	RPS19	P39019	2.72927	-1.1177	0.0769189	1.04079
RS2_HUMAN	RPS2	P15880	3.13485	-1.26208	0.495106	0.766973
RS20_HUMAN	RPS20	P60866	2.22773	-1.10256	0.126531	0.97603
RS23_HUMAN	RPS23	P62266	3.63198	-1.29073	0.603378	0.68735
RS24_HUMAN	RPS24	P62847	3.19541	-1.2671	0.513515	0.753587
RS26_HUMAN;RS26L_HUMAN	RPS26;RPS26P11	P62854;Q5JNZ5	2.91848	-1.26019	0.612062	0.648132
RS27A_HUMAN	RPS27A	P62979	4.85573	-1.20448	0.140545	1.06394
RS29_HUMAN	RPS29	P62273	2.87176	-1.23507	0.412204	0.822866
RS30_HUMAN	FAU	P62861	5.5774	-1.28147	0.35219	0.929284
RS3A_HUMAN	RPS3A	P61247	4.97733	-1.28923	0.404808	0.884427
RS4X_HUMAN	RPS4X	P62701	2.06475	-1.1601	0.355047	0.805054
RS6_HUMAN	RPS6	P62753	2.63977	-1.24007	0.555218	0.684854
RS7_HUMAN	RPS7	P62081	4.09051	-1.1793	0.107432	1.07187
RS8_HUMAN	RPS8	P62241	3.1485	-1.271	0.582692	0.688305
RS9_HUMAN	RPS9	P46781	3.12278	-1.26724	0.546631	0.720609
RSBN1_HUMAN	RSBN1	Q5VWQ0	4.73386	-1.12474	-0.0286583	1.1534
RSBNL_HUMAN	RSBN1L	Q6PCB5	3.74717	-1.07011	-0.0968846	1.16699
RSMB_HUMAN;RSMN_HUMAN	SNRPB;SNRPN	P14678;P63162	3.89007	-0.869917	-0.400762	1.27068
RT02_HUMAN	MRPS2	Q9Y399	4.45445	-1.18943	0.116571	1.07285
RT05_HUMAN	MRPS5	P82675	2.58027	-1.22171	0.437954	0.783753
RT06_HUMAN	MRPS6	P82932	4.73229	-1.28467	0.396832	0.887838
RT07_HUMAN	MRPS7	Q9Y2R9	3.72667	-1.18688	0.145683	1.0412
RT09_HUMAN	MRPS9	P82933	4.01493	-1.21624	0.204733	1.01151
RT10_HUMAN	MRPS10	P82664	4.897	-1.29039	0.414094	0.876299
RT11_HUMAN	MRPS11	P82912	3.79055	-1.23603	0.279153	0.956876
RT14_HUMAN	MRPS14	O60783	4.2379	-1.27802	0.400721	0.877295
RT15_HUMAN	MRPS15	P82914	2.28363	-1.21177	0.637312	0.574454
RT16_HUMAN	MRPS16	Q9Y3D3	3.69905	-1.26096	0.379801	0.881163
RT17_HUMAN	MRPS17	Q9Y2R5	5.70818	-1.27327	0.319245	0.954027
RT18A_HUMAN	MRPS18A	Q9NVS2	3.07122	-1.21454	0.289826	0.92471
RT18B_HUMAN	MRPS18B	Q9Y676	5.93889	-1.29787	0.412258	0.88561
RT18C_HUMAN	MRPS18C	Q9Y3D5	6.18009	-1.30782	0.456609	0.85121
RT22_HUMAN	MRPS22	P82650	5.56359	-1.27824	0.340318	0.937917
RT23_HUMAN	MRPS23	Q9Y3D9	4.31359	-1.2199	0.199392	1.02051
RT24_HUMAN	MRPS24	Q96EL2	3.80762	-1.16348	0.0854238	1.07806
RT25_HUMAN	MRPS25	P82663	5.37543	-1.27263	0.324692	0.947938
RT26_HUMAN	MRPS26	Q9BYN8	6.23025	-1.28793	0.364511	0.923416
RT27_HUMAN	MRPS27	Q92552	5.10575	-1.21403	0.158198	1.05584
RT28_HUMAN	MRPS28	Q9Y2Q9	5.61059	-1.28662	0.371638	0.914985
RT29_HUMAN	DAP3	P51398	4.34627	-1.22917	0.223773	1.0054
RT31_HUMAN	MRPS31	Q92665	3.89094	-1.2754	0.423089	0.852311
RT33_HUMAN	MRPS33	Q9Y291	4.61667	-1.26249	0.316013	0.946477
RT34_HUMAN	MRPS34	P82930	5.44353	-1.24863	0.245383	1.00325
RT35_HUMAN	MRPS35	P82673	4.36532	-1.28487	0.422434	0.86244
RTCA_HUMAN	RTCA	O00442	3.61767	-1.196	0.176661	1.01934
RTCB_HUMAN	RTCB	Q9Y3I0	6.63507	-1.2071	0.121555	1.08555
RTRAF_HUMAN	RTRAF	Q9Y224	5.43078	-1.18857	0.0911261	1.09744
RU17_HUMAN	SNRNP70	P08621	4.19698	-0.834152	-0.453713	1.28786
RU1C_HUMAN	SNRPC	P09234	3.1611	-1.00809	-0.169242	1.17734
RU2A_HUMAN	SNRPA1	P09661	3.59207	-0.740572	-0.544786	1.28536
RU2B_HUMAN	SNRPB2	P08579	3.54628	-0.695682	-0.591672	1.28735
RUXE_HUMAN	SNRPE	P62304	4.64388	-0.986129	-0.259424	1.24555
RUXF_HUMAN	SNRPF	P62306	4.79686	-1.00433	-0.234884	1.23922
RUXGL_HUMAN;RUXG_HUMAN	SNRPGP15;SNRPG	A8MWD9;P62308	3.75311	-0.867768	-0.399043	1.26681
SART3_HUMAN	SART3	Q15020	2.73719	-1.00502	-0.139876	1.14489
SCAF4_HUMAN	SCAF4	O95104	5.84091	-1.11278	-0.0677542	1.18054
SCAF8_HUMAN	SCAF8	Q9UPN6	4.54166	-0.991794	-0.248921	1.24072
SELB_HUMAN	EEFSEC	P57772	2.93584	-1.23085	0.376621	0.854229
SEN34_HUMAN	TSEN34	Q9BSV6	2.79336	-1.19819	0.282329	0.91586
SEN54_HUMAN	TSEN54	Q7Z6J9	2.51517	-1.23279	0.624547	0.608241
SETD3_HUMAN	SETD3	Q86TU7	3.45454	-1.00192	-0.196448	1.19837
SF01_HUMAN	SF1	Q15637	3.35225	-1.14116	0.0657026	1.07546
SFSWA_HUMAN	SFSWAP	Q12872	3.68695	-1.0476	-0.133119	1.18072
SLK_HUMAN	SLK	Q9H2G2	2.64342	-1.21139	0.366075	0.845319
SMC4_HUMAN	SMC4	Q9NTJ3	3.20315	-1.15423	0.108008	1.04622
SMCA4_HUMAN	SMARCA4	P51532	2.52714	-1.12033	0.112614	1.00772
SMD1_HUMAN	SNRPD1	P62314	2.11849	-0.358579	-0.807935	1.16651
SMD2_HUMAN	SNRPD2	P62316	3.78626	-0.60813	-0.687421	1.29555
SMD3_HUMAN	SNRPD3	P62318	3.41087	-0.772406	-0.501832	1.27424
SMRC1_HUMAN	SMARCC1	Q92922	2.33221	-1.18628	0.357996	0.828279
SND1_HUMAN	SND1	Q7KZF4	3.65323	-1.2029	0.192367	1.01053
SNRPA_HUMAN	SNRPA	P09012	5.96038	-1.01137	-0.237582	1.24895
SNUT1_HUMAN	SART1	O43290	4.86591	-1.18551	0.0953467	1.09016
SNUT2_HUMAN	USP39	Q53GS9	4.18056	-1.23099	0.23741	0.993582
SON_HUMAN	SON	P18583	4.98105	-0.725952	-0.590403	1.31636
SPCS_HUMAN	SEPSECS	Q9HD40	4.06223	-1.25141	0.309778	0.941633
SPF30_HUMAN	SMNDC1	O75940	3.22355	-0.948059	-0.265504	1.21356
SPT4H_HUMAN	SUPT4H1	P63272	3.73551	-1.27169	0.42459	0.847096
SPT5H_HUMAN	SUPT5H	O00267	2.15114	-0.934211	-0.18326	1.11747
SRP09_HUMAN	SRP9	P49458	4.31194	-1.11849	-0.0292711	1.14776
SRP14_HUMAN	SRP14	P37108	4.88169	-1.22962	0.205039	1.02458
SRP19_HUMAN	SRP19	P09132	2.2627	-1.18825	0.395189	0.793061
SRP68_HUMAN	SRP68	Q9UHB9	2.8495	-1.2514	0.721491	0.529907
SRP72_HUMAN	SRP72	O76094	3.02724	-1.25782	0.756102	0.501717
SRPK1_HUMAN	SRPK1	Q96SB4	6.29018	-1.28081	0.336589	0.944222
SRPK2_HUMAN	SRPK2	P78362	6.44931	-1.27707	0.32119	0.95588
SRRT_HUMAN	SRRT	Q9BXP5	5.98722	-1.31837	0.531527	0.786842
SRS11_HUMAN	SRSF11	Q05519	4.33276	-1.19987	0.14646	1.05341
SRSF1_HUMAN	SRSF1	Q07955	5.71536	-1.32499	0.655553	0.669436
SRSF2_HUMAN	SRSF2	Q01130	4.89317	-1.31145	0.545122	0.766325
SRSF3_HUMAN	SRSF3	P84103	4.62597	-1.31159	0.586082	0.725505
SRSF5_HUMAN	SRSF5	Q13243	3.37494	-1.28065	0.582857	0.697789
SRSF6_HUMAN	SRSF6	Q13247	4.02041	-1.29937	0.571357	0.728013
SRSF7_HUMAN	SRSF7	Q16629	3.92152	-1.29734	0.575938	0.721399
SSBP3_HUMAN	SSBP3	Q9BWW4	4.51139	-1.06669	-0.128593	1.19528
SSF1_HUMAN	PPAN	Q9NQ55	5.37516	-1.31575	0.542093	0.773652
STAU1_HUMAN	STAU1	O95793	6.58033	-1.17276	0.0448406	1.12792
STAU2_HUMAN	STAU2	Q9NUL3	5.56785	-1.19	0.0923258	1.09767
STRBP_HUMAN	STRBP	Q96SI9	4.69615	-1.28257	0.389649	0.892922
STT3A_HUMAN	STT3A	P46977	2.50189	-0.406318	-0.803861	1.21018
SUH_HUMAN	RBPJ	Q06330	7.50159	-1.24323	0.209415	1.03381
SUV3_HUMAN	SUPV3L1	Q8IYB8	5.00274	-1.1998	0.12554	1.07426
SYFA_HUMAN	FARSA	Q9Y285	3.81412	-1.06494	-0.108926	1.17386
SYFB_HUMAN	FARSB	Q9NSD9	3.87925	-1.12621	0.00259609	1.12362
SYNC_HUMAN	NARS1	O43776	5.05701	-1.21072	0.150995	1.05973
SYWM_HUMAN	WARS2	Q9UGM6	2.81254	-1.20033	0.285883	0.914447
T2EA_HUMAN	GTF2E1	P29083	2.40286	-1.0632	0.00750168	1.0557
T2EB_HUMAN	GTF2E2	P29084	4.3173	-1.25143	0.293648	0.95778
T2FA_HUMAN	GTF2F1	P35269	2.68459	-1.24111	0.529876	0.711229
TADBP_HUMAN	TARDBP	Q13148	2.8645	-1.2496	0.505388	0.744213
TAF1C_HUMAN	TAF1C	Q15572	3.94331	-1.24084	0.28287	0.957965
TBG1_HUMAN	TUBG1	P23258	2.30944	-1.16124	0.271681	0.88956
TCP4_HUMAN	SUB1	P53999	3.25662	-1.13092	0.0510704	1.07985
TCRG1_HUMAN	TCERG1	O14776	4.43024	-1.3009	0.51046	0.790439
TF2B_HUMAN	GTF2B	Q00403	2.34562	-1.19668	0.400907	0.795771
TF3C1_HUMAN	GTF3C1	Q12789	3.19625	-1.08367	-0.0394441	1.12312
TF3C2_HUMAN	GTF3C2	Q8WUA4	5.90875	-1.17954	0.0648443	1.1147
TF3C3_HUMAN	GTF3C3	Q9Y5Q9	2.81092	-1.05297	-0.0631049	1.11607
TF3C4_HUMAN	GTF3C4	Q9UKN8	4.90869	-1.14987	0.0173832	1.13249
TF3C5_HUMAN	GTF3C5	Q9Y5Q8	2.46901	-1.00421	-0.111555	1.11577
TFAM_HUMAN	TFAM	Q00059	2.49353	-1.19405	0.337537	0.856514
TFB1M_HUMAN	TFB1M	Q8WVM0	2.5283	-1.16338	0.225687	0.937695
THUM1_HUMAN	THUMPD1	Q9NXG2	5.74449	-1.31365	0.808004	0.505646
THYN1_HUMAN	THYN1	Q9P016	5.86275	-1.25312	0.251359	1.00177
TIA1_HUMAN	TIA1	P31483	2.11097	-1.08321	0.106272	0.976941
TM10C_HUMAN	TRMT10C	Q7L0Y3	6.27681	-1.04211	-0.191722	1.23383
TMA16_HUMAN	TMA16	Q96EY4	4.71788	-1.27325	0.35065	0.922603
TOE1_HUMAN	TOE1	Q96GM8	6.06064	-1.1031	-0.0871938	1.19029
TOP1_HUMAN	TOP1	P11387	3.6381	-1.20281	0.193284	1.00953
TR112_HUMAN	TRMT112	Q9UI30	4.11257	-1.30454	0.637944	0.666593
TR61B_HUMAN	TRMT61B	Q9BVS5	2.11548	-1.16013	0.333058	0.827073
TRIM5_HUMAN	TRIM5	Q9C035	5.78841	-1.32337	0.726269	0.597099
TRM1_HUMAN	TRMT1	Q9NXH9	4.75618	-0.927586	-0.344528	1.27211
TRM1L_HUMAN	TRMT1L	Q7Z2T5	7.77515	-1.14705	-0.0122471	1.1593
TRM6_HUMAN	TRMT6	Q9UJA5	4.95964	-1.25531	0.278586	0.976725
TRM61_HUMAN	TRMT61A	Q96FX7	7.3075	-1.30142	0.409537	0.891888
TRM7_HUMAN	FTSJ1	Q9UET6	5.58973	-0.897997	-0.393774	1.29177
TRMB_HUMAN	METTL1	Q9UBP6	5.7132	-0.920644	-0.364922	1.28557
TRNT1_HUMAN	TRNT1	Q96Q11	4.73782	-1.24089	0.24183	0.999059
TRUA_HUMAN	PUS1	Q9Y606	6.84806	-0.933603	-0.353362	1.28696
TSR1_HUMAN	TSR1	Q2NL82	3.12735	-1.06061	-0.0769407	1.13755
TXLNA_HUMAN	TXLNA	P40222	2.67163	-1.00729	-0.129453	1.13674
TXLNG_HUMAN	TXLNG	Q9NUQ3	2.06807	-0.907361	-0.212067	1.11943
U2AF1_HUMAN	U2AF1	Q01081	6.23013	-1.28	0.334445	0.945553
U2AF2_HUMAN	U2AF2	P26368	5.53734	-1.23572	0.206675	1.02904
UBP16_HUMAN	USP16	Q9Y5T5	3.77267	-1.18781	0.145051	1.04276
UT14A_HUMAN	UTP14A	Q9BVJ6	5	-1.27082	0.329845	0.940975
UTP18_HUMAN	UTP18	Q9Y5J1	3.6883	-1.29228	0.598929	0.69335
UTP23_HUMAN	UTP23	Q9BRU9	6.1814	-1.29541	0.396371	0.899038
WBP11_HUMAN	WBP11	Q9Y2W2	5.17123	-1.24935	0.253873	0.995474
WDR3_HUMAN	WDR3	Q9UNX4	3.50645	-1.25544	0.381064	0.874379
WDR4_HUMAN	WDR4	P57081	5.37112	-0.828543	-0.478402	1.30694
WDR6_HUMAN	WDR6	Q9NNW5	5.42337	-1.20702	0.134579	1.07244
XRCC5_HUMAN	XRCC5	P13010	4.07925	-0.809742	-0.480192	1.28993
XRCC6_HUMAN	XRCC6	P12956	3.91744	-0.78203	-0.508273	1.2903
XRN2_HUMAN	XRN2	Q9H0D6	5.50098	-1.14275	-0.00686714	1.14962
YBOX1_HUMAN	YBX1	P67809	2.28313	-0.720244	-0.484341	1.20459
YTDC2_HUMAN	YTHDC2	Q9H6S0	3.34074	-1.24429	0.358549	0.885745
ZC3H4_HUMAN	ZC3H4	Q9UPT8	4.03877	-1.19412	0.145599	1.04852
ZC3HF_HUMAN	ZC3H15	Q8WU90	2.72279	-1.19586	0.288375	0.907486
ZCCHV_HUMAN	ZC3HAV1	Q7Z2W4	6.39113	-1.27375	0.310347	0.963406
ZCHC3_HUMAN	ZCCHC3	Q9NUD5	4.14569	-1.17528	0.0956838	1.0796
ZCHC8_HUMAN	ZCCHC8	Q6NZY4	3.92983	-1.23999	0.281101	0.958884
ZFR_HUMAN	ZFR	Q96KR1	4.8957	-1.09969	-0.0788174	1.17851
ZN207_HUMAN	ZNF207	O43670	2.81701	-1.08144	-0.00952181	1.09096
ZN277_HUMAN	ZNF277	Q9NRM2	3.82555	-1.18873	0.144078	1.04466
ZN346_HUMAN	ZNF346	Q9UL40	3.32487	-1.08799	-0.0404899	1.12848
ZN593_HUMAN	ZNF593	O00488	4.88245	-1.23936	0.232521	1.00684
ZN787_HUMAN	ZNF787	Q6DD87	2.42103	-1.13661	0.172725	0.963886
ZO1_HUMAN	TJP1	Q07157	3.2368	-1.17292	0.150174	1.02275
ZO2_HUMAN	TJP2	Q9UDY2	3.6502	-1.19973	0.184076	1.01565

## Sheet: AMP-Rlig1 enriched stressed
Proteins from stressed cell lysate that are enriched for AMP-Rlig1 (Z-score AMP-Rlig1 > 0.5, Bead control <0)
Protein Names	Gene names	UniProtIds	-Log ANOVA p value	Z-Score Bead control	Z-Score K57A-Rlig1	Z-Score AMP-Rlig1
3MG_HUMAN	MPG	P29372	3.56198	-1.12228	0.0115254	1.11076
ABCF1_HUMAN	ABCF1	Q8NE71	3.75348	-1.15779	0.0757135	1.08208
ACINU_HUMAN	ACIN1	Q9UKV3	3.10027	-1.26613	0.719979	0.546156
ALDR_HUMAN	AKR1B1	P15121	2.04707	-1.1341	0.264354	0.869748
ALKB5_HUMAN	ALKBH5	Q6P6C2	4.09656	-1.30373	0.684637	0.619098
ANGE2_HUMAN	ANGEL2	Q5VTE6	4.3368	-1.29752	0.497543	0.799981
ANKZ1_HUMAN	ANKZF1	Q9H8Y5	3.75091	-1.28425	0.495744	0.788509
ANR17_HUMAN	ANKRD17	O75179	2.7053	-1.00364	-0.139022	1.14267
AR6P4_HUMAN	ARL6IP4	Q66PJ3	5.74513	-1.26604	0.293951	0.972093
ASCC1_HUMAN	ASCC1	Q8N9N2	2.01111	-1.09071	0.150034	0.940676
ASH2L_HUMAN	ASH2L	Q9UBL3	2.60927	-0.756912	-0.47224	1.22915
BOP1_HUMAN	BOP1	Q14137	3.48292	-1.26335	0.421296	0.842053
BRX1_HUMAN	BRIX1	Q8TDN6	5.49956	-1.32043	0.582026	0.738399
BTF3_HUMAN	BTF3	P20290	3.00532	-1.14442	0.105011	1.03941
BUB3_HUMAN	BUB3	O43684	4.82157	-1.14832	0.0161208	1.1322
CATIN_HUMAN	CACTIN	Q8WUQ7	4.70914	-1.30203	0.489903	0.812128
CC124_HUMAN	CCDC124	Q96CT7	4.86924	-1.26191	0.303436	0.958471
CCD86_HUMAN	CCDC86	Q9H6F5	4.8566	-1.26475	0.313672	0.951078
CD2B2_HUMAN	CD2BP2	O95400	2.51928	-1.2271	0.507877	0.719225
CDC37_HUMAN	CDC37	Q16543	3.02677	-1.2633	0.707541	0.555763
CDK1_HUMAN	CDK1	P06493	2.49304	-1.21241	0.421476	0.790934
CDK9_HUMAN	CDK9	P50750	4.93655	-0.711008	-0.605759	1.31677
CG050_HUMAN	C7orf50	Q9BRJ6	6.51391	-1.30919	0.457455	0.851734
CGBP1_HUMAN	CGGBP1	Q9UFW8	3.64019	-1.2051	0.199365	1.00574
CH033_HUMAN	C8orf33	Q9H7E9	3.34851	-1.23687	0.328779	0.908094
CIRBP_HUMAN	CIRBP	Q14011	5.1389	-1.29674	0.433058	0.863683
CK098_HUMAN	C11orf98	E9PRG8	4.4825	-1.31138	0.627039	0.684336
CL029_HUMAN	C12orf29	Q8N999	4.43977	-1.26967	0.351766	0.917904
CLP1_HUMAN	CLP1	Q92989	4.00226	-0.903267	-0.360545	1.26381
CLPT1_HUMAN	CLPTM1	O96005	2.67306	-0.944271	-0.23017	1.17444
CMS1_HUMAN	CMSS1	Q9BQ75	7.70662	-1.20469	0.111149	1.09354
COE3_HUMAN	EBF3	Q9H4W6	3.16356	-1.0534	-0.0925663	1.14597
CPSF1_HUMAN	CPSF1	Q10570	2.29517	-1.19872	0.436202	0.762513
CPSF5_HUMAN	NUDT21	O43809	2.83403	-0.852233	-0.372107	1.22434
CPSF6_HUMAN	CPSF6	Q16630	4.024	-1.15597	0.058016	1.09796
CPSF7_HUMAN	CPSF7	Q8N684	4.88039	-1.24755	0.256954	0.990597
CRKL_HUMAN	CRKL	P46109	3.34409	-1.26911	0.483006	0.786104
CSTOS_HUMAN	CUSTOS	Q96C57	3.64652	-1.24335	0.317193	0.926161
DCAF7_HUMAN	DCAF7	P61962	2.27104	-1.20959	0.656667	0.552926
DDX1_HUMAN	DDX1	Q92499	5.55802	-1.19646	0.107337	1.08912
DDX17_HUMAN	DDX17	Q92841	3.51675	-1.14948	0.0720599	1.07742
DDX18_HUMAN	DDX18	Q9NVP1	5.08678	-1.29226	0.413742	0.878519
DDX21_HUMAN	DDX21	Q9NR30	6.68604	-1.32934	0.654766	0.674575
DDX23_HUMAN	DDX23	Q9BUQ8	4.45157	-1.31089	0.627998	0.682889
DDX3X_HUMAN	DDX3X	O00571	2.12753	-1.10933	0.167488	0.94184
DDX46_HUMAN	DDX46	Q7L014	6.13812	-1.32642	0.705575	0.620847
DDX47_HUMAN	DDX47	Q9H0S4	4.73121	-1.25714	0.292826	0.964314
DDX49_HUMAN	DDX49	Q9Y6V7	2.87344	-1.24594	0.474255	0.771689
DDX5_HUMAN	DDX5	P17844	2.35994	-1.18805	0.355646	0.832401
DDX50_HUMAN	DDX50	Q9BQ39	2.3694	-1.19391	0.378055	0.81586
DDX55_HUMAN	DDX55	Q8NHQ9	3.28576	-1.27852	0.621751	0.656765
DDX56_HUMAN	DDX56	Q9NY93	4.28688	-1.27685	0.391619	0.885233
DEK_HUMAN	DEK	P35659	2.98785	-1.26425	0.628505	0.63574
DHX15_HUMAN	DHX15	O43143	3.72525	-1.11049	-0.0209716	1.13146
DHX30_HUMAN	DHX30	Q7L2E3	5.31781	-1.23177	0.200101	1.03167
DHX36_HUMAN	DHX36	Q9H2U1	4.99431	-1.1331	-0.017862	1.15097
DHX57_HUMAN	DHX57	Q6P158	5.22299	-1.31852	0.586707	0.731809
DHX8_HUMAN	DHX8	Q14562	2.52575	-1.20054	0.354331	0.846208
DHX9_HUMAN	DHX9	Q08211	3.73627	-0.97504	-0.250405	1.22544
DICER_HUMAN	DICER1	Q9UPY3	2.57519	-1.07362	0.00379572	1.06983
DIM1_HUMAN	DIMT1	Q9UNQ2	5.19178	-1.27134	0.325318	0.946018
DKC1_HUMAN	DKC1	O60832	3.82896	-1.2235	0.23752	0.985981
DLG3_HUMAN	DLG3	Q92796	3.48313	-1.13299	0.0387145	1.09428
DNJC9_HUMAN	DNAJC9	Q8WXX5	2.44569	-1.17137	0.269131	0.902243
DNMT1_HUMAN	DNMT1	P26358	1.96758	-1.12417	0.260408	0.863767
DPM1_HUMAN	DPM1	O60762	2.13631	-1.11126	0.170347	0.94091
DUS1L_HUMAN	DUS1L	Q6P1R4	2.28228	-1.10934	0.131533	0.977812
DUS2L_HUMAN	DUS2	Q9NX74	3.27089	-1.06262	-0.0836422	1.14626
EI2BA_HUMAN	EIF2B1	Q14232	3.90317	-1.15234	0.0558348	1.09651
EIF2A_HUMAN	EIF2A	Q9BY44	2.44172	-1.05378	-0.017026	1.0708
ERH_HUMAN	ERH	P84090	4.14584	-1.26331	0.346969	0.916336
ESYT2_HUMAN	ESYT2	A0FGR8	2.31859	-0.481587	-0.725873	1.20746
EXOS1_HUMAN	EXOSC1	Q9Y3B2	2.98869	-1.14179	0.100703	1.04108
EXOS2_HUMAN	EXOSC2	Q13868	4.21597	-1.18088	0.105638	1.07525
EXOS3_HUMAN	EXOSC3	Q9NQT5	4.6472	-1.30083	0.487428	0.813397
EXOS4_HUMAN	EXOSC4	Q9NPD3	3.05405	-1.13071	0.0688171	1.06189
EXOS5_HUMAN	EXOSC5	Q9NQT4	3.62677	-1.19771	0.180489	1.01722
EXOS6_HUMAN	EXOSC6	Q5RKV6	2.92512	-1.13137	0.0839037	1.04747
EXOS7_HUMAN	EXOSC7	Q15024	2.70775	-1.12408	0.0942692	1.02981
EXOS8_HUMAN	EXOSC8	Q96B26	2.42959	-1.17561	0.287437	0.88817
EXOS9_HUMAN	EXOSC9	Q06265	2.81963	-1.11788	0.0660325	1.05185
F133B_HUMAN;F133A_HUMAN	FAM133B;FAM133A	Q5BKY9;Q8N9E0	5.00281	-1.27057	0.328826	0.94174
F91A1_HUMAN	FAM91A1	Q658Y4	3.01433	-0.189287	-0.989139	1.17843
FA32A_HUMAN	FAM32A	Q9Y421	2.38521	-1.20682	0.438213	0.768607
FA98A_HUMAN	FAM98A	Q8NCA5	3.23278	-1.13691	0.0660742	1.07084
FA98B_HUMAN	FAM98B	Q52LJ0	4.73508	-1.17097	0.0660986	1.10487
FABD_HUMAN	MCAT	Q8IVS2	2.95156	-1.0275	-0.121172	1.14867
FBRL_HUMAN	FBL	P22087	4.63436	-1.26935	0.339946	0.929403
FBXW5_HUMAN	FBXW5	Q969U6	4.90066	-1.31774	0.66149	0.656248
FEN1_HUMAN	FEN1	P39748	2.0252	-1.08945	0.142989	0.946466
FIP1_HUMAN	FIP1L1	Q6UN15	4.59615	-1.29814	0.475001	0.823136
FMR1_HUMAN	FMR1	Q06787	5.80069	-1.32384	0.603687	0.720148
FRG1_HUMAN	FRG1	Q14331	4.13541	-1.14268	0.0252001	1.11748
FXR1_HUMAN	FXR1	P51114	7.3059	-1.32741	0.58052	0.746893
FXR2_HUMAN	FXR2	P51116	5.1176	-1.30238	0.464239	0.838137
GAR1_HUMAN	GAR1	Q9NY12	6.00865	-1.25885	0.266698	0.992147
GNL3_HUMAN	GNL3	Q9BVP2	2.7839	-1.22016	0.366458	0.853702
GRWD1_HUMAN	GRWD1	Q9BQ67	5.61879	-1.232	0.195162	1.03684
GTPB1_HUMAN	GTPBP1	O00178	5.13417	-1.26387	0.301174	0.962691
H1X_HUMAN	H1-10	Q92522	7.55949	-1.30839	0.441152	0.86724
H2A1_HUMAN;H2A1D_HUMAN;H2A1H_HUMAN;H2A1J_HUMAN;H2AJ_HUMAN	H2AC11;H2AC7;H2AC12;H2AC14;H2AJ	P0C0S8;P20671;Q96KK5;Q99878;Q9BTM1	2.47406	-1.18089	0.294121	0.886773
H2B1J_HUMAN;H2B1O_HUMAN;H2B1B_HUMAN;H2B2E_HUMAN	H2BC11;H2BC17;H2BC3;H2BC21	P06899;P23527;P33778;Q16778	3.0881	-1.1558	0.123134	1.03267
HARS1_HUMAN	HARS1	P12081	2.87463	-1.25701	0.590085	0.666926
HBS1L_HUMAN	HBS1L	Q9Y450	2.63619	-1.19464	0.302913	0.891728
HCD2_HUMAN	HSD17B10	Q99714	6.02809	-0.802378	-0.513921	1.3163
HEAT3_HUMAN	HEATR3	Q7Z4Q2	4.78841	-1.07743	-0.11619	1.19362
HNRL1_HUMAN	HNRNPUL1	Q9BUJ2	4.37713	-1.12097	-0.0265251	1.14749
HNRLL_HUMAN	HNRNPLL	Q8WVV9	2.1854	-1.15795	0.298736	0.859218
HNRPQ_HUMAN	SYNCRIP	O60506	4.18576	-1.301	0.549385	0.751612
HNRPR_HUMAN	HNRNPR	O43390	3.13589	-1.14115	0.0842192	1.05693
HTRA2_HUMAN	HTRA2	O43464	2.57963	-0.904829	-0.279154	1.18398
ICT1_HUMAN	MRPL58	Q14197	4.85864	-0.671925	-0.645212	1.31714
IF1AX_HUMAN	EIF1AX	P47813	3.3882	-1.28268	0.621131	0.661548
IF2A_HUMAN	EIF2S1	P05198	3.06583	-1.12179	0.0482983	1.07349
IF2B_HUMAN	EIF2S2	P20042	3.61908	-1.19519	0.174427	1.02076
IF2B1_HUMAN	IGF2BP1	Q9NZI8	4.73869	-1.31489	0.618378	0.696512
IF2G_HUMAN	EIF2S3	P41091	2.76886	-1.16284	0.181468	0.981376
IF4A3_HUMAN	EIF4A3	P38919	3.58064	-1.2779	0.48672	0.791181
IFT27_HUMAN	IFT27	Q9BW83	5.30213	-0.891113	-0.400016	1.29113
ILF2_HUMAN	ILF2	Q12905	4.89155	-1.12386	-0.0337337	1.15759
ILF3_HUMAN	ILF3	Q12906	5.34716	-1.11348	-0.0608833	1.17436
ILKAP_HUMAN	ILKAP	Q9H0C8	4.15247	-1.29945	0.540879	0.758573
IMA4_HUMAN	KPNA3	O00505	3.19633	-1.27088	0.549977	0.7209
IMA7_HUMAN	KPNA6	O60684	3.21591	-1.27555	0.628586	0.646967
KCRU_HUMAN	CKMT1A	P12532	3.88787	-1.28397	0.470407	0.813568
KCTD2_HUMAN	KCTD2	Q14681	3.44424	-1.28286	0.576441	0.706419
KCTD5_HUMAN	KCTD5	Q9NXV2	4.2384	-1.307	0.628715	0.678281
KIF2A_HUMAN	KIF2A	O00139	1.97476	-0.844826	-0.288333	1.13316
KRI1_HUMAN	KRI1	Q8N9T8	4.68479	-1.31038	0.749614	0.56077
LA_HUMAN	SSB	P05455	3.03889	-0.913768	-0.303176	1.21694
LARP1_HUMAN	LARP1	Q6PKG0	4.56365	-1.30026	0.491439	0.808816
LARP7_HUMAN	LARP7	Q4G0J3	4.82098	-1.21672	0.172391	1.04433
LC7L2_HUMAN	LUC7L2	Q9Y383	6.27688	-1.30295	0.429475	0.87348
LC7L3_HUMAN	LUC7L3	O95232	6.76335	-1.24884	0.229195	1.01965
LLPH_HUMAN	LLPH	Q9BRT6	4.91801	-1.30601	0.499754	0.80626
LORF1_HUMAN	L1RE1	Q9UN81	5.08588	-1.29678	0.435765	0.861016
LPP_HUMAN	LPP	Q93052	3.16226	-1.12486	0.0460609	1.0788
LRC47_HUMAN	LRRC47	Q8N1G4	4.63326	-1.2111	0.163742	1.04736
LS14B_HUMAN	LSM14B	Q9BX40	6.25799	-1.29728	0.403305	0.893977
LSG1_HUMAN	LSG1	Q9H089	3.71149	-1.29408	0.636193	0.65789
LSM2_HUMAN	LSM2	Q9Y333	2.66117	-0.506989	-0.730182	1.23717
LUC7L_HUMAN	LUC7L	Q9NQ29	5.50432	-1.29114	0.39347	0.897666
LYAR_HUMAN	LYAR	Q9NX58	3.71678	-1.29197	0.578664	0.713304
M4K4_HUMAN	MAP4K4	O95819	6.05659	-0.851006	-0.456205	1.30721
MAP11_HUMAN	METAP1	P53582	4.8298	-1.31607	0.618502	0.697571
MBB1A_HUMAN	MYBBP1A	Q9BQG0	2.61521	-1.18403	0.271485	0.912547
MEPCE_HUMAN	MEPCE	Q7L2J0	6.06594	-1.27105	0.305417	0.965638
MERL_HUMAN	NF2	P35240	3.70665	-0.979124	-0.243108	1.22223
MGN2_HUMAN	MAGOHB	Q96A72	2.37764	-1.2177	0.529733	0.687968
MIDUO_HUMAN	MIEF1	L0R8F8	2.2737	-1.00556	-0.0821432	1.08771
MK14_HUMAN	MAPK14	Q16539	2.47796	-1.19826	0.3595	0.838758
MMTA2_HUMAN	MMTAG2	Q9BU76	3.52124	-1.27827	0.503186	0.775084
MOV10_HUMAN	MOV10	Q9HCE1	3.34262	-1.15726	0.102831	1.05443
MPH6_HUMAN	MPHOSPH6	Q99547	4.2452	-1.25845	0.322153	0.936296
MRM3_HUMAN	MRM3	Q9HC36	2.17929	-1.19168	0.461976	0.729709
MRT4_HUMAN	MRTO4	Q9UKD2	6.36284	-1.22709	0.173163	1.05392
MTREX_HUMAN	MTREX	P42285	3.29998	-1.25063	0.39214	0.858487
MYG1_HUMAN	MYG1	Q9HB07	2.11173	-0.973562	-0.112232	1.08579
NACAM_HUMAN;NACA_HUMAN	NACA	E9PAV3;Q13765	2.45505	-0.937139	-0.218514	1.15565
NACC1_HUMAN	NACC1	Q96RE7	2.51572	-0.531328	-0.697789	1.22912
NAF1_HUMAN	NAF1	Q96HR8	2.46346	-0.813596	-0.390452	1.20405
NBN_HUMAN	NBN	O60934	2.72057	-0.733878	-0.507231	1.24111
NCBP1_HUMAN	NCBP1	Q09161	2.6335	-1.18078	0.257202	0.923574
NDKM_HUMAN	NME4	O00746	3.85148	-0.980108	-0.24718	1.22729
NDUF3_HUMAN	NDUFAF3	Q9BU61	2.94372	-0.735842	-0.519782	1.25562
NEUA_HUMAN	CMAS	Q8NFW8	4.99471	-1.18548	0.0922795	1.0932
NH2L1_HUMAN	SNU13	P55769	4.25218	-1.30702	0.620245	0.686777
NIP7_HUMAN	NIP7	Q9Y221	3.00188	-1.21898	0.31665	0.902332
NKAP_HUMAN	NKAP	Q8N5F7	3.78937	-1.2964	0.638432	0.657968
NKRF_HUMAN	NKRF	O15226	3.77996	-1.18552	0.138937	1.04659
NMT1_HUMAN	NMT1	P30419	4.2014	-1.02653	-0.186729	1.21326
NOA1_HUMAN	NOA1	Q8NC60	3.39571	-1.28308	0.627085	0.655992
NOB1_HUMAN	NOB1	Q9ULX3	4.08748	-1.30262	0.704653	0.59797
NOP10_HUMAN	NOP10	Q9NPE3	4.55361	-1.19565	0.12806	1.06759
NOP14_HUMAN	NOP14	P78316	3.64659	-1.27921	0.481902	0.797311
NOP16_HUMAN	NOP16	Q9Y3C1	4.16925	-1.2737	0.38733	0.886365
NOP2_HUMAN	NOP2	P46087	4.07456	-1.30286	0.60888	0.693977
NOP56_HUMAN	NOP56	O00567	2.32447	-1.20245	0.443146	0.759303
NOSIP_HUMAN	NOSIP	Q9Y314	2.2615	-1.04179	-0.0123241	1.05411
NP1L1_HUMAN	NAP1L1	P55209	3.17111	-1.27345	0.624586	0.648868
NPM_HUMAN	NPM1	P06748	6.23564	-1.3269	0.622024	0.704872
NPM3_HUMAN	NPM3	O75607	5.15286	-1.31858	0.720893	0.597689
NSUN2_HUMAN	NSUN2	Q08J23	4.68714	-1.19847	0.130655	1.06781
NUCL_HUMAN	NCL	P19338	3.21051	-1.25471	0.429463	0.825251
NXF1_HUMAN	NXF1	Q9UBU9	4.53317	-1.30245	0.792475	0.509973
OBSL1_HUMAN	OBSL1	O75147	4.54769	-1.30023	0.49285	0.807382
OSBL3_HUMAN	OSBPL3	Q9H4L5	3.75473	-1.01408	-0.191067	1.20515
PA2G4_HUMAN	PA2G4	Q9UQ80	2.80549	-1.11296	0.0569631	1.056
PABP2_HUMAN	PABPN1	Q86U42	1.99982	-1.04003	0.0354694	1.00456
PACN3_HUMAN	PACSIN3	Q9UKS6	3.17143	-0.907359	-0.320248	1.22761
PARP2_HUMAN	PARP2	Q9UGN5	4.68905	-1.16535	0.0551089	1.11024
PCNP_HUMAN	PCNP	Q8WW12	2.28577	-0.189072	-0.942691	1.13176
PDD2L_HUMAN	PDCD2L	Q9BRP1	2.67508	-1.06193	-0.0315937	1.09352
PDS5A_HUMAN	PDS5A	Q29RF7	2.00868	-1.14871	0.332829	0.815879
PHAX_HUMAN	PHAX	Q9H814	3.43727	-1.07797	-0.0664021	1.14437
PHF10_HUMAN	PHF10	Q8WUB8	2.42745	-1.20161	0.392199	0.809413
PHF6_HUMAN	PHF6	Q8IWS0	3.87402	-1.29491	0.560416	0.73449
PININ_HUMAN	PNN	Q9H307	2.76879	-1.25106	0.641064	0.609998
PLCB3_HUMAN	PLCB3	Q01970	2.23522	-0.954667	-0.162965	1.11763
PLPHP_HUMAN	PLPBP	O94903	3.0278	-1.25841	0.752162	0.506247
POP1_HUMAN	POP1	Q99575	6.80288	-1.30774	0.445319	0.862422
POP7_HUMAN	POP7	O75817	2.23009	-1.15831	0.285357	0.872952
PPIH_HUMAN	PPIH	O43447	2.11023	-0.491585	-0.696617	1.1882
PPIL4_HUMAN	PPIL4	Q8WUA2	2.54533	-1.20611	0.372188	0.833919
PPP5_HUMAN	PPP5C	P53041	2.72641	-1.17803	0.231194	0.946833
PR38B_HUMAN	PRPF38B	Q5VTL8	3.61094	-1.26101	0.391112	0.869893
PRKRA_HUMAN	PRKRA	O75569	3.48815	-0.923958	-0.313515	1.23747
PRP17_HUMAN	CDC40	O60508	2.32643	-1.19588	0.405245	0.79064
PRP31_HUMAN	PRPF31	Q8WWY3	4.96013	-1.02867	-0.199875	1.22854
PRP4_HUMAN	PRPF4	O43172	2.50521	-1.01534	-0.0966568	1.112
PRP4B_HUMAN	PRPF4B	Q13523	4.05894	-1.30318	0.629953	0.67323
PSIP1_HUMAN	PSIP1	O75475	4.68491	-1.27691	0.366667	0.910245
PTCD3_HUMAN	PTCD3	Q96EY7	3.69756	-1.24844	0.330416	0.918025
PUF60_HUMAN	PUF60	Q9UHX1	4.5997	-1.13529	-0.00473106	1.14002
PUR4_HUMAN	PFAS	O15067	2.47015	-1.22912	0.609007	0.620118
PURA_HUMAN	PURA	Q00577	4.55112	-1.28622	0.415026	0.871193
PURB_HUMAN	PURB	Q96QR8	4.07496	-1.26503	0.359254	0.90578
PUS7_HUMAN	PUS7	Q96PZ0	3.58535	-0.633253	-0.656769	1.29002
PWP1_HUMAN	PWP1	Q13610	5.56273	-1.29498	0.408847	0.886134
RAD21_HUMAN	RAD21	O60216	4.27414	-0.201729	-1.01836	1.22009
RAE1L_HUMAN	RAE1	P78406	5.22741	-1.27503	0.337641	0.937392
RBM3_HUMAN	RBM3	P98179	5.08541	-1.27883	0.3568	0.922032
RBM34_HUMAN	RBM34	P42696	7.56611	-1.29812	0.393173	0.904952
RBM39_HUMAN	RBM39	Q14498	5.84822	-1.29679	0.409419	0.887369
RBM42_HUMAN	RBM42	Q9BTD8	2.5385	-1.06915	-0.00022854	1.06938
RBM7_HUMAN	RBM7	Q9Y580	2.59463	-1.2359	0.542079	0.693818
RBM8A_HUMAN	RBM8A	Q9Y5S9	3.88551	-1.24705	0.308225	0.938824
RBMX_HUMAN	RBMX	P38159	2.92892	-1.11744	0.0527341	1.0647
RCC1_HUMAN	RCC1	P18754	2.61515	-0.36263	-0.846087	1.20872
RCC2_HUMAN	RCC2	Q9P258	7.44991	-1.2373	0.193487	1.04381
RECQ1_HUMAN	RECQL	P46063	4.19912	-0.917152	-0.347241	1.26439
REN3B_HUMAN	UPF3B	Q9BZI7	2.3452	-1.21776	0.636081	0.581674
RFC1_HUMAN	RFC1	P35251	3.07729	-1.21365	0.285931	0.927718
RIOX2_HUMAN	RIOX2	Q8IUF8	4.40408	-1.25181	0.290216	0.96159
RL10_HUMAN	RPL10	P27635	2.02978	-0.942789	-0.149837	1.09263
RL10A_HUMAN	RPL10A	P62906	5.27217	-1.18578	0.0874593	1.09832
RL11_HUMAN	RPL11	P62913	2.44602	-1.03459	-0.0541605	1.08875
RL12_HUMAN	RPL12	P30050	2.60383	-1.22961	0.478188	0.751421
RL13_HUMAN	RPL13	P26373	2.26715	-1.09883	0.109238	0.989594
RL13A_HUMAN	RPL13A	P40429	3.07336	-1.13152	0.0687133	1.0628
RL14_HUMAN	RPL14	P50914	3.40895	-1.17204	0.132512	1.03952
RL15_HUMAN	RPL15	P61313	4.71217	-1.28547	0.401509	0.883957
RL17_HUMAN	RPL17	P18621	2.61425	-1.17054	0.229697	0.940844
RL18_HUMAN	RPL18	Q07020	3.04532	-1.21087	0.281533	0.929332
RL18A_HUMAN	RPL18A	Q02543	3.23486	-1.14384	0.081294	1.06255
RL1D1_HUMAN	RSL1D1	O76021	6.24686	-1.32307	0.564518	0.758554
RL21_HUMAN	RPL21	P46778	2.40533	-1.07998	0.0418863	1.03809
RL22_HUMAN	RPL22	P35268	7.92788	-1.32789	0.575468	0.752422
RL23_HUMAN	RPL23	P62829	2.38149	-1.15246	0.225701	0.926758
RL24_HUMAN	RPL24	P83731	2.78836	-1.19675	0.278495	0.918256
RL26L_HUMAN	RPL26L1	Q9UNX3	3.01671	-1.15683	0.133439	1.02339
RL27_HUMAN	RPL27	P61353	4.5392	-1.28604	0.415018	0.871027
RL27A_HUMAN	RPL27A	P46776	2.99809	-1.149	0.116611	1.03238
RL29_HUMAN	RPL29	P47914	4.03036	-1.29901	0.56408	0.734932
RL3_HUMAN	RPL3	P39023	5.09448	-1.20758	0.142349	1.06523
RL30_HUMAN	RPL30	P62888	5.28019	-1.27094	0.321307	0.949634
RL31_HUMAN	RPL31	P62899	3.29735	-1.18945	0.187144	1.0023
RL32_HUMAN	RPL32	P62910	2.39184	-1.14714	0.207854	0.939281
RL34_HUMAN	RPL34	P49207	5.75927	-1.28634	0.366946	0.91939
RL35_HUMAN	RPL35	P42766	5.16514	-1.31541	0.556218	0.759192
RL35A_HUMAN	RPL35A	P18077	4.91866	-1.23173	0.209797	1.02193
RL36_HUMAN	RPL36	Q9Y3U8	3.75103	-1.24876	0.326268	0.922488
RL37_HUMAN	RPL37	P61927	1.94402	-1.08385	0.151527	0.932325
RL37A_HUMAN	RPL37A	P61513	3.00254	-1.21689	0.309028	0.907859
RL39_HUMAN;R39L5_HUMAN	RPL39;RPL39P5	P62891;Q59GN2	2.09346	-1.1182	0.201087	0.917118
RL4_HUMAN	RPL4	P36578	3.5083	-1.23076	0.288276	0.942482
RL5_HUMAN	RPL5	P46777	7.28583	-1.32862	0.731013	0.597603
RL6_HUMAN	RPL6	Q02878	4.0925	-1.27817	0.414586	0.863583
RL7_HUMAN	RPL7	P18124	3.56165	-1.23972	0.313259	0.926465
RL7A_HUMAN	RPL7A	P62424	3.93289	-1.27718	0.426969	0.850211
RL8_HUMAN	RPL8	P62917	3.33645	-1.22361	0.284055	0.939559
RLA0_HUMAN	RPLP0	P05388	5.84305	-1.32006	0.553367	0.766691
RLA2_HUMAN	RPLP2	P05387	2.74209	-1.24359	0.517236	0.72635
RM01_HUMAN	MRPL1	Q9BYD6	4.91308	-1.2253	0.1924	1.0329
RM02_HUMAN	MRPL2	Q5T653	3.15198	-0.851514	-0.393311	1.24483
RM03_HUMAN	MRPL3	P09001	3.8545	-1.25627	0.344447	0.91182
RM09_HUMAN	MRPL9	Q9BYD2	3.73209	-1.12592	0.00929924	1.11662
RM11_HUMAN	MRPL11	Q9Y3B7	3.60209	-1.1742	0.123123	1.05108
RM12_HUMAN	MRPL12	P52815	2.62485	-0.660362	-0.580012	1.24037
RM13_HUMAN	MRPL13	Q9BYD1	3.18346	-0.712079	-0.558958	1.27104
RM15_HUMAN	MRPL15	Q9P015	2.44785	-0.348042	-0.845186	1.19323
RM17_HUMAN	MRPL17	Q9NRX2	2.74594	-0.813853	-0.414368	1.22822
RM19_HUMAN	MRPL19	P49406	5.01743	-1.15686	0.0295628	1.12729
RM20_HUMAN	MRPL20	Q9BYC9	3.26183	-0.502802	-0.765785	1.26859
RM21_HUMAN	MRPL21	Q7Z2W9	5.0288	-1.01226	-0.226492	1.23875
RM22_HUMAN	MRPL22	Q9NWU5	3.53106	-0.892362	-0.358431	1.25079
RM23_HUMAN	MRPL23	Q16540	2.73519	-0.892442	-0.31049	1.20293
RM24_HUMAN	MRPL24	Q96A35	4.01619	-1.0823	-0.0862848	1.16859
RM27_HUMAN	MRPL27	Q9P0M9	3.26421	-0.895245	-0.341918	1.23716
RM32_HUMAN	MRPL32	Q9BYC8	3.09589	-1.26227	0.510895	0.751379
RM35_HUMAN	MRPL35	Q9NZE8	2.47727	-0.918722	-0.248556	1.16728
RM38_HUMAN	MRPL38	Q96DV4	3.17718	-0.792297	-0.467652	1.25995
RM39_HUMAN	MRPL39	Q9NYK5	2.10929	-1.08398	0.108487	0.975495
RM40_HUMAN	MRPL40	Q9NQ50	5.65484	-1.3243	0.68726	0.637039
RM41_HUMAN	MRPL41	Q8IXM3	3.3927	-0.842659	-0.416609	1.25927
RM43_HUMAN	MRPL43	Q8N983	2.41276	-0.235518	-0.92266	1.15818
RM44_HUMAN	MRPL44	Q9H9J2	3.14605	-0.842798	-0.404075	1.24687
RM46_HUMAN	MRPL46	Q9H2W6	3.31661	-1.2358	0.32918	0.906622
RM47_HUMAN	MRPL47	Q9HD33	3.23841	-0.747275	-0.522733	1.27001
RM48_HUMAN	MRPL48	Q96GC5	4.81888	-1.31428	0.587664	0.726615
RNF41_HUMAN	RNF41	Q9H4P4	5.10423	-1.30748	0.496615	0.810865
RNPS1_HUMAN	RNPS1	Q15287	4.8153	-1.31659	0.671665	0.644923
RNZ2_HUMAN	ELAC2	Q9BQ52	5.39994	-0.835091	-0.470806	1.3059
RO60_HUMAN	RO60	P10155	5.50219	-1.03986	-0.189164	1.22902
ROA0_HUMAN	HNRNPA0	Q13151	4.49225	-1.26033	0.314582	0.945749
ROA1_HUMAN	HNRNPA1	P09651	4.69132	-1.27802	0.370799	0.907216
ROA2_HUMAN	HNRNPA2B1	P22626	3.89298	-1.26905	0.393115	0.875936
ROA3_HUMAN	HNRNPA3	P51991	4.83872	-1.30064	0.471242	0.8294
ROAA_HUMAN	HNRNPAB	Q99729	3.04935	-0.760679	-0.497716	1.2584
RP25L_HUMAN	RPP25L	Q8N5L8	5.80215	-1.2538	0.254325	0.999471
RP9_HUMAN	RP9	Q8TA86	2.50677	-1.23106	0.570603	0.660452
RPA43_HUMAN	POLR1F	Q3B726	3.94883	-1.1566	0.0628676	1.09373
RPA49_HUMAN	POLR1E	Q9GZS1	3.77009	-0.920317	-0.329946	1.25026
RPP14_HUMAN	RPP14	O95059	2.91124	-0.977106	-0.200322	1.17743
RPP30_HUMAN	RPP30	P78346	5.77664	-1.13229	-0.0304666	1.16276
RPP38_HUMAN	RPP38	P78345	2.35114	-0.988668	-0.122788	1.11146
RPP40_HUMAN	RPP40	O75818	4.84865	-1.06049	-0.146214	1.2067
RRP12_HUMAN	RRP12	Q5JTH9	3.01423	-1.2489	0.446565	0.80233
RRP15_HUMAN	RRP15	Q9Y3B9	3.78221	-1.29578	0.617726	0.678049
RRP1B_HUMAN	RRP1B	Q14684	3.62277	-1.26128	0.390756	0.870523
RS11_HUMAN	RPS11	P62280	2.69976	-1.15167	0.162684	0.988983
RS13_HUMAN	RPS13	P62277	3.89973	-1.22934	0.249924	0.979415
RS14_HUMAN	RPS14	P62263	6.97101	-1.12459	-0.0529093	1.1775
RS15A_HUMAN	RPS15A	P62244	2.6586	-1.10874	0.0664264	1.04231
RS16_HUMAN	RPS16	P62249	2.51835	-1.11742	0.107167	1.01025
RS17_HUMAN	RPS17	P08708	6.62313	-1.30302	0.424208	0.878815
RS18_HUMAN	RPS18	P62269	2.10269	-0.946398	-0.156161	1.10256
RS19_HUMAN	RPS19	P39019	2.60102	-0.442823	-0.781165	1.22399
RS2_HUMAN	RPS2	P15880	2.34713	-1.10143	0.0997117	1.00172
RS23_HUMAN	RPS23	P62266	3.51744	-1.18127	0.146612	1.03466
RS24_HUMAN	RPS24	P62847	3.29581	-1.21723	0.268249	0.94898
RS26_HUMAN;RS26L_HUMAN	RPS26;RPS26P11	P62854;Q5JNZ5	2.89022	-1.21109	0.308509	0.902578
RS27L_HUMAN	RPS27L	Q71UM5	2.32989	-1.19673	0.408089	0.788643
RS30_HUMAN	FAU	P62861	7.89599	-1.27349	0.299256	0.97423
RS3A_HUMAN	RPS3A	P61247	6.85008	-1.21805	0.146795	1.07125
RS6_HUMAN	RPS6	P62753	2.80903	-1.16672	0.185848	0.980876
RS7_HUMAN	RPS7	P62081	4.98207	-1.05833	-0.152124	1.21046
RS8_HUMAN	RPS8	P62241	3.17458	-1.20667	0.250231	0.956439
RS9_HUMAN	RPS9	P46781	2.81697	-1.16193	0.171911	0.990021
RSBN1_HUMAN	RSBN1	Q5VWQ0	3.92921	-1.02345	-0.182823	1.20628
RSBNL_HUMAN	RSBN1L	Q6PCB5	2.65439	-1.10431	0.057302	1.047
RSMB_HUMAN;RSMN_HUMAN	SNRPB;SNRPN	P14678;P63162	2.30257	-1.09325	0.0892373	1.00402
RT02_HUMAN	MRPS2	Q9Y399	5.38967	-1.19615	0.109254	1.0869
RT06_HUMAN	MRPS6	P82932	4.11157	-1.29662	0.523411	0.773212
RT07_HUMAN	MRPS7	Q9Y2R9	2.66978	-1.1534	0.171988	0.98141
RT10_HUMAN	MRPS10	P82664	1.91739	-1.03971	0.0545404	0.985173
RT11_HUMAN	MRPS11	P82912	4.86966	-1.17576	0.0733067	1.10245
RT12_HUMAN	MRPS12	O15235	2.07405	-1.13442	0.256135	0.878284
RT14_HUMAN	MRPS14	O60783	2.67672	-1.21379	0.367115	0.846671
RT17_HUMAN	MRPS17	Q9Y2R5	4.61939	-1.30645	0.53178	0.774672
RT18A_HUMAN	MRPS18A	Q9NVS2	3.68832	-0.731704	-0.557824	1.28953
RT18B_HUMAN	MRPS18B	Q9Y676	5.60726	-1.32391	0.63435	0.689557
RT18C_HUMAN	MRPS18C	Q9Y3D5	2.10597	-1.16575	0.360872	0.804878
RT22_HUMAN	MRPS22	P82650	4.66804	-1.30997	0.558732	0.751234
RT23_HUMAN	MRPS23	Q9Y3D9	2.68988	-1.24216	0.537714	0.704445
RT24_HUMAN	MRPS24	Q96EL2	1.98734	-1.02238	0.00195634	1.02043
RT25_HUMAN	MRPS25	P82663	3.63576	-1.29172	0.636483	0.655232
RT26_HUMAN	MRPS26	Q9BYN8	2.76532	-1.24175	0.489624	0.752126
RT27_HUMAN	MRPS27	Q92552	2.67759	-1.1829	0.255107	0.927792
RT28_HUMAN	MRPS28	Q9Y2Q9	4.00014	-1.28992	0.491583	0.798341
RT29_HUMAN	DAP3	P51398	2.95096	-1.26172	0.600206	0.66151
RT31_HUMAN	MRPS31	Q92665	3.3759	-1.24175	0.343468	0.898284
RT33_HUMAN	MRPS33	Q9Y291	3.40028	-1.24542	0.354459	0.890964
RT34_HUMAN	MRPS34	P82930	5.79326	-1.29122	0.386252	0.90497
RT35_HUMAN	MRPS35	P82673	3.12907	-1.2665	0.53546	0.731038
RTCA_HUMAN	RTCA	O00442	7.24866	-1.31473	0.478934	0.835794
RTCB_HUMAN	RTCB	Q9Y3I0	5.77023	-1.16299	0.0310297	1.13196
RTRAF_HUMAN	RTRAF	Q9Y224	5.32101	-1.00276	-0.244772	1.24753
RU17_HUMAN	SNRNP70	P08621	3.87817	-1.09031	-0.0662306	1.15654
RU1C_HUMAN	SNRPC	P09234	2.97699	-1.05203	-0.0802492	1.13228
RU2A_HUMAN	SNRPA1	P09661	3.37504	-0.551426	-0.726933	1.27836
RU2B_HUMAN	SNRPB2	P08579	3.34194	-0.715645	-0.562323	1.27797
RUXGL_HUMAN;RUXG_HUMAN	SNRPGP15;SNRPG	A8MWD9;P62308	3.30981	-0.657613	-0.621918	1.27953
SEN34_HUMAN	TSEN34	Q9BSV6	4.28082	-1.26852	0.357514	0.911006
SEN54_HUMAN	TSEN54	Q7Z6J9	2.04319	-1.1607	0.368153	0.792546
SFSWA_HUMAN	SFSWAP	Q12872	3.32171	-1.27568	0.544805	0.730874
SMCA4_HUMAN	SMARCA4	P51532	2.25848	-0.841246	-0.332368	1.17361
SMD1_HUMAN	SNRPD1	P62314	4.15712	-0.839833	-0.445812	1.28565
SMD2_HUMAN	SNRPD2	P62316	3.11295	-0.826315	-0.42289	1.2492
SMD3_HUMAN	SNRPD3	P62318	4.3257	-0.963873	-0.2851	1.24897
SND1_HUMAN	SND1	Q7KZF4	3.70586	-1.09652	-0.0467249	1.14324
SNR40_HUMAN	SNRNP40	Q96DI7	2.22396	-1.1932	0.442813	0.750385
SNRPA_HUMAN	SNRPA	P09012	3.44909	-1.09278	-0.0394927	1.13227
SNUT1_HUMAN	SART1	O43290	4.50008	-1.30548	0.538868	0.76661
SNUT2_HUMAN	USP39	Q53GS9	3.52377	-1.27293	0.466545	0.806386
SNW1_HUMAN	SNW1	Q13573	3.16537	-1.07689	-0.049887	1.12677
SON_HUMAN	SON	P18583	2.28427	-0.516278	-0.691849	1.20813
SPCS_HUMAN	SEPSECS	Q9HD40	4.00803	-0.646822	-0.655385	1.30221
SRP09_HUMAN	SRP9	P49458	4.84535	-1.06277	-0.142316	1.20509
SRP14_HUMAN	SRP14	P37108	7.16065	-1.14827	-0.00806985	1.15634
SRP19_HUMAN	SRP19	P09132	3.35624	-1.11128	0.00275677	1.10853
SRPK1_HUMAN	SRPK1	Q96SB4	5.90431	-1.30577	0.452368	0.853402
SRPK2_HUMAN	SRPK2	P78362	5.85797	-1.31323	0.49836	0.814865
SRRT_HUMAN	SRRT	Q9BXP5	2.17938	-1.14839	0.267717	0.88067
SRS11_HUMAN	SRSF11	Q05519	6.48042	-1.20576	0.119435	1.08633
SRSF1_HUMAN	SRSF1	Q07955	5.1955	-1.31772	0.579401	0.738322
SRSF2_HUMAN	SRSF2	Q01130	5.56407	-1.31703	0.541162	0.77587
SRSF3_HUMAN	SRSF3	P84103	4.97364	-1.31725	0.606961	0.710284
SRSF6_HUMAN	SRSF6	Q13247	4.48435	-1.27544	0.372014	0.903426
SRSF9_HUMAN	SRSF9	Q13242	5.05426	-1.31425	0.555431	0.758818
SSF1_HUMAN	PPAN	Q9NQ55	3.37278	-1.28059	0.583416	0.697178
STAU1_HUMAN	STAU1	O95793	4.89084	-1.18139	0.0853891	1.096
STAU2_HUMAN	STAU2	Q9NUL3	3.79622	-1.07556	-0.0893993	1.16496
STRBP_HUMAN	STRBP	Q96SI9	4.04639	-1.30095	0.585281	0.715672
SUH_HUMAN	RBPJ	Q06330	5.91859	-1.25767	0.264368	0.993304
SURF2_HUMAN	SURF2	Q15527	3.90079	-1.29527	0.556803	0.73847
SURF6_HUMAN	SURF6	O75683	6.11667	-1.32461	0.590158	0.734449
SUV3_HUMAN	SUPV3L1	Q8IYB8	4.98197	-1.10469	-0.0713119	1.176
SYFB_HUMAN	FARSB	Q9NSD9	3.62507	-1.11765	-0.00148518	1.11914
SYHM_HUMAN	HARS2	P49590	2.0841	-1.05821	0.0556325	1.00258
SYSM_HUMAN	SARS2	Q9NP81	2.08298	-0.39443	-0.775985	1.17042
TCP4_HUMAN	SUB1	P53999	5.17171	-1.14817	0.00890076	1.13927
TCRG1_HUMAN	TCERG1	O14776	2.34262	-1.21699	0.649693	0.567299
TF2H2_HUMAN;T2H2L_HUMAN	GTF2H2;GTF2H2C	Q13888;Q6P1K8	4.91792	-1.24465	0.247005	0.997649
TF3C1_HUMAN	GTF3C1	Q12789	2.23751	-1.15765	0.280771	0.876876
TF3C2_HUMAN	GTF3C2	Q8WUA4	5.22194	-1.25902	0.282736	0.976287
TF3C3_HUMAN	GTF3C3	Q9Y5Q9	2.35675	-0.895773	-0.268406	1.16418
TF3C4_HUMAN	GTF3C4	Q9UKN8	3.57244	-1.25144	0.355861	0.895582
TF3C5_HUMAN	GTF3C5	Q9Y5Q8	3.29129	-1.26673	0.480874	0.785859
TFAM_HUMAN	TFAM	Q00059	3.89087	-1.29902	0.628115	0.670901
TFB1M_HUMAN	TFB1M	Q8WVM0	3.26818	-1.27536	0.567704	0.707656
THUM3_HUMAN	THUMPD3	Q9BV44	3.18455	-1.27353	0.602023	0.671504
THYN1_HUMAN	THYN1	Q9P016	6.42111	-1.16016	0.0195463	1.14062
TM10C_HUMAN	TRMT10C	Q7L0Y3	6.06157	-0.973342	-0.294398	1.26774
TMA16_HUMAN	TMA16	Q96EY4	6.67014	-1.2973	0.397399	0.899899
TOE1_HUMAN	TOE1	Q96GM8	3.35596	-0.987964	-0.212998	1.20096
TOP1_HUMAN	TOP1	P11387	4.78619	-1.23642	0.227155	1.00927
TR112_HUMAN	TRMT112	Q9UI30	5.61923	-1.30374	0.450184	0.853553
TRM1_HUMAN	TRMT1	Q9NXH9	3.9544	-1.26509	0.370056	0.895034
TRM1L_HUMAN	TRMT1L	Q7Z2T5	5.50543	-1.09193	-0.101813	1.19374
TRM6_HUMAN	TRMT6	Q9UJA5	5.70362	-1.03463	-0.199454	1.23408
TRM61_HUMAN	TRMT61A	Q96FX7	5.84857	-1.11149	-0.0701863	1.18168
TRM7_HUMAN	FTSJ1	Q9UET6	3.07883	-1.26257	0.520557	0.742015
TRMB_HUMAN	METTL1	Q9UBP6	5.93224	-0.716213	-0.608624	1.32484
TRUA_HUMAN	PUS1	Q9Y606	6.93825	-1.19002	0.0804765	1.10954
TRUB1_HUMAN	TRUB1	Q8WWH5	3.95088	-1.11397	-0.024706	1.13868
TSR1_HUMAN	TSR1	Q2NL82	6.49705	-1.21654	0.145397	1.07114
U2AF1_HUMAN	U2AF1	Q01081	5.23296	-1.25844	0.280584	0.977861
U2AF2_HUMAN	U2AF2	P26368	4.52081	-1.17851	0.0890773	1.08943
UBC9_HUMAN	UBE2I	P63279	2.57017	-1.22739	0.479476	0.747919
UCK2_HUMAN	UCK2	Q9BZX2	2.47072	-1.2288	0.587737	0.641066
UFC1_HUMAN	UFC1	Q9Y3C8	2.12568	-1.19226	0.51629	0.675971
UTP18_HUMAN	UTP18	Q9Y5J1	3.95876	-1.28923	0.49341	0.795824
UTP23_HUMAN	UTP23	Q9BRU9	3.70494	-1.2649	0.396384	0.868521
WBP11_HUMAN	WBP11	Q9Y2W2	2.53582	-1.18904	0.307162	0.881877
WDR4_HUMAN	WDR4	P57081	4.92179	-0.615643	-0.70142	1.31706
WDR6_HUMAN	WDR6	Q9NNW5	4.64397	-1.30166	0.493213	0.808446
XRCC5_HUMAN	XRCC5	P13010	3.28277	-0.594334	-0.683185	1.27752
XRCC6_HUMAN	XRCC6	P12956	2.70441	-0.471225	-0.76414	1.23536
YBOX1_HUMAN	YBX1	P67809	4.748	-1.27892	0.371606	0.907316
YTDC2_HUMAN	YTHDC2	Q9H6S0	2.82994	-1.25387	0.579378	0.674495
ZC3H4_HUMAN	ZC3H4	Q9UPT8	3.08942	-1.26642	0.555942	0.710482
ZCCHV_HUMAN	ZC3HAV1	Q7Z2W4	6.01396	-1.31765	0.524702	0.792949
ZCHC8_HUMAN	ZCCHC8	Q6NZY4	2.42306	-1.14513	0.19542	0.949706
ZFR_HUMAN	ZFR	Q96KR1	5.18069	-1.20518	0.134642	1.07054
ZN207_HUMAN	ZNF207	O43670	2.94682	-0.96295	-0.224919	1.18787
ZN277_HUMAN	ZNF277	Q9NRM2	2.25173	-1.1481	0.245489	0.902607
ZN593_HUMAN	ZNF593	O00488	5.13127	-1.24792	0.250631	0.997293
ZRAB2_HUMAN	ZRANB2	O95218	3.33458	-1.2807	0.647	0.633704

## Sheet: AMP-Rlig1 enr. only unstressed
Proteins that are only enriched from unstressed cell lysate for AMP-Rlig1 (Z-score AMP-Rlig1 > 0.5, Bead control <0)
Protein Names	Gene names	UniProtIds	-Log ANOVA p value	Z-Score Bead control	Z-Score K57A-Rlig1	Z-Score AMP-Rlig1
ACD11_HUMAN	ACAD11	Q709F0	2.78187	-0.631533	-0.620489	1.25202
ADAT3_HUMAN	ADAT3	Q96EY9	2.66086	-0.703276	-0.536849	1.24013
ADDA_HUMAN	ADD1	P35611	2.88561	-1.1704	0.184712	0.985687
ADT3_HUMAN	SLC25A6	P12236	2.0007	-0.980106	-0.0807124	1.06082
AFAD_HUMAN	AFDN	P55196	4.99834	-1.27064	0.329237	0.941398
AFG32_HUMAN	AFG3L2	Q9Y4W6	2.21818	-1.13113	0.203946	0.927188
AP2A1_HUMAN	AP2A1	O95782	2.77928	-0.876083	-0.33639	1.21247
AP2A2_HUMAN	AP2A2	O94973	4.80514	-1.04278	-0.174613	1.2174
AP2B1_HUMAN	AP2B1	P63010	2.33154	-1.00395	-0.093566	1.09752
AP2M1_HUMAN	AP2M1	Q96CW1	3.10489	-0.742368	-0.521554	1.26392
AP2S1_HUMAN	AP2S1	P53680	4.60225	-0.934278	-0.332671	1.26695
APEX1_HUMAN	APEX1	P27695	4.14311	-1.167	0.0770767	1.08992
APTX_HUMAN	APTX	Q7Z2E3	4.82044	-1.23595	0.224681	1.01127
ARI1A_HUMAN	ARID1A	O14497	2.00406	-0.992001	-0.0598052	1.05181
ASCC2_HUMAN	ASCC2	Q9H1I8	2.91869	-1.19188	0.241011	0.950872
ASHWN_HUMAN	C2orf49	Q9BVC5	3.86009	-1.14267	0.0373227	1.10534
ASPH_HUMAN	ASPH	Q12797	2.74029	-1.17375	0.216295	0.957451
AUHM_HUMAN	AUH	Q13825	3.58341	-1.27529	0.46926	0.80603
BCLF1_HUMAN	BCLAF1	Q9NYF8	2.77154	-1.2403	0.476308	0.76399
BUD31_HUMAN	BUD31	P41223	3.02498	-0.940564	-0.263909	1.20447
CAF1B_HUMAN	CHAF1B	Q13112	3.84022	-1.08282	-0.0782559	1.16108
CCNT1_HUMAN	CCNT1	O60563	3.99813	-1.13121	0.00736622	1.12384
CHD4_HUMAN	CHD4	Q14839	2.73853	-0.763691	-0.47428	1.23797
CKAP5_HUMAN	CKAP5	Q14008	2.47534	-1.04583	-0.037047	1.08288
DD19A_HUMAN;DD19B_HUMAN	DDX19A;DDX19B	Q9NUU7;Q9UMR2	2.40248	-1.21529	0.486295	0.728991
DDX27_HUMAN	DDX27	Q96GQ7	3.85965	-1.29416	0.556093	0.738062
DDX31_HUMAN	DDX31	Q9H8H2	6.08458	-1.31397	0.495911	0.818061
DDX54_HUMAN	DDX54	Q8TDD1	2.95244	-1.1876	0.223325	0.964273
DGCR8_HUMAN	DGCR8	Q8WYQ5	4.00233	-1.28893	0.484595	0.804332
DHX16_HUMAN	DHX16	O60231	3.41259	-1.20561	0.220603	0.985003
DHX29_HUMAN	DHX29	Q7Z478	4.39893	-1.20848	0.165539	1.04294
DIDO1_HUMAN	DIDO1	Q9BTC0	2.08231	-1.18154	0.461803	0.719738
DIP2B_HUMAN	DIP2B	Q9P265	3.08814	-1.01883	-0.146491	1.16532
DJC13_HUMAN	DNAJC13	O75165	3.3354	-1.16608	0.124276	1.0418
DNJA3_HUMAN	DNAJA3	Q96EY1	2.96822	-1.17813	0.194456	0.983674
DNJC2_HUMAN	DNAJC2	Q99543	3.68392	-1.23569	0.287317	0.948376
DPOG1_HUMAN	POLG	P54098	3.93184	-0.875058	-0.395433	1.27049
DPOG2_HUMAN	POLG2	Q9UHN1	4.41237	-1.0545	-0.146742	1.20124
DRG1_HUMAN	DRG1	Q9Y295	2.5758	-1.13983	0.152445	0.987384
DSRAD_HUMAN	ADAR	P55265	4.64168	-0.74768	-0.562239	1.30992
DUS3L_HUMAN	DUS3L	Q96G46	3.02087	-1.00767	-0.159918	1.16759
EBP2_HUMAN	EBNA1BP2	Q99848	5.44223	-1.31991	0.580928	0.738986
EDC3_HUMAN	EDC3	Q96F86	4.45728	-1.30536	0.544084	0.761275
EDF1_HUMAN	EDF1	O60869	2.1837	-1.15219	0.279117	0.873073
EF1D_HUMAN	EEF1D	P29692	2.2388	-0.38117	-0.801994	1.18316
ERF1_HUMAN	ETF1	P62495	2.37916	-1.12463	0.149989	0.974641
ESPL1_HUMAN	ESPL1	Q14674	3.80003	-1.17784	0.119131	1.05871
EXOSX_HUMAN	EXOSC10	Q01780	3.73016	-1.2811	0.478411	0.802689
FAK1_HUMAN	PTK2	Q05397	3.48327	-1.06752	-0.088033	1.15555
FARP2_HUMAN	FARP2	O94887	3.13967	-0.994557	-0.189524	1.18408
FBSP1_HUMAN	FBXO45	P0C2W1	4.75979	-1.31536	0.623481	0.691876
FKBP3_HUMAN	FKBP3	Q00688	2.1278	-1.13667	0.245985	0.89068
FLII_HUMAN	FLII	Q13045	2.49879	-0.135401	-0.992344	1.12774
FUS_HUMAN	FUS	P35637	2.32854	-0.953226	-0.178078	1.1313
G3BP1_HUMAN	G3BP1	Q13283	4.05355	-1.27871	0.421132	0.857574
G3BP2_HUMAN	G3BP2	Q9UN86	3.07684	-1.25368	0.456968	0.79671
GEMI5_HUMAN	GEMIN5	Q8TEQ6	2.83804	-1.09183	0.0089868	1.08284
GRSF1_HUMAN	GRSF1	Q12849	4.98397	-0.516954	-0.792152	1.30911
H33_HUMAN	H3-3A	P84243	3.49577	-1.25419	0.37718	0.877009
HAP28_HUMAN	PDAP1	Q13442	2.90149	-0.807497	-0.433204	1.2407
HCFC1_HUMAN	HCFC1	P51610	2.72474	-1.03538	-0.0861486	1.12153
HEXI1_HUMAN	HEXIM1	O94992	3.14219	-0.455177	-0.801195	1.25637
HMGB3_HUMAN	HMGB3	O15347	3.46844	-1.26806	0.448866	0.819194
HNRDL_HUMAN	HNRNPDL	O14979	2.00135	-1.12697	0.257172	0.869798
HNRL2_HUMAN	HNRNPUL2	Q1KMD3	2.73834	-1.06856	-0.0260509	1.09461
HNRPC_HUMAN	HNRNPC	P07910	4.48483	-1.2635	0.326224	0.937279
HNRPD_HUMAN	HNRNPD	Q14103	2.6981	-1.02069	-0.109225	1.12992
HNRPL_HUMAN	HNRNPL	P14866	2.90671	-1.2248	0.357439	0.86736
HP1B3_HUMAN	HP1BP3	Q5SSJ5	2.31483	-1.21433	0.564878	0.649453
HSDL2_HUMAN	HSDL2	Q6YN16	2.56318	-1.19457	0.320448	0.874124
HSP7E_HUMAN	HSPA14	Q0VDF9	2.31063	-1.15656	0.256113	0.900445
IDH3B_HUMAN	IDH3B	O43837	2.58991	-1.07131	-0.0027709	1.07408
IF2B3_HUMAN	IGF2BP3	O00425	3.13234	-1.26427	0.513398	0.75087
IF6_HUMAN	EIF6	P56537	3.16745	-1.268	0.532908	0.735088
KC1G2_HUMAN	CSNK1G2	P78368	3.51172	-1.1159	0.00172904	1.11417
KNOP1_HUMAN	KNOP1	Q1ED39	1.96679	-1.11646	0.236044	0.880413
KPCI_HUMAN	PRKCI	P41743	2.05223	-0.754636	-0.41657	1.17121
KRR1_HUMAN	KRR1	Q13601	2.50524	-1.1867	0.306622	0.880081
LBR_HUMAN	LBR	Q14739	5.53755	-1.01013	-0.235911	1.24604
LRCH2_HUMAN	LRCH2	Q5VUJ6	2.88639	-1.23562	0.410956	0.824662
LRP1_HUMAN	LRP1	Q07954	3.7684	-0.750218	-0.539925	1.29014
LTV1_HUMAN	LTV1	Q96GA3	5.20591	-1.2709	0.323326	0.947572
MACF1_HUMAN	MACF1	Q9UPN3	4.26866	-0.738747	-0.565328	1.30407
MAP2_HUMAN	METAP2	P50579	4.04913	-0.713668	-0.587489	1.30116
MAZ_HUMAN	MAZ	P56270	3.50183	-1.09198	-0.0441874	1.13617
MET16_HUMAN	METTL16	Q86W50	2.92763	-0.509269	-0.744299	1.25357
MO4L2_HUMAN	MORF4L2	Q15014	3.59149	-1.02598	-0.164644	1.19062
MOFA1_HUMAN	MRFAP1	Q9Y605	2.89157	-1.13671	0.0999991	1.03671
MPP10_HUMAN	MPHOSPH10	O00566	4.2827	-1.27175	0.370349	0.901402
MYCB2_HUMAN	MYCBP2	O75592	3.66509	-1.29269	0.64262	0.650073
NAT10_HUMAN	NAT10	Q9H0A0	3.01471	-1.24301	0.414897	0.828115
NC2A_HUMAN	DRAP1	Q14919	2.36711	-1.06476	0.0163028	1.04845
NCBP2_HUMAN	NCBP2	P52298	2.71638	-0.895443	-0.304747	1.20019
NDUA4_HUMAN	NDUFA4	O00483	2.48502	-1.12963	0.14255	0.987083
NEP1_HUMAN	EMG1	Q92979	2.79215	-1.22284	0.375966	0.846872
NFIA_HUMAN	NFIA	Q12857	4.77677	-1.28473	0.394698	0.890032
NGAP_HUMAN	RASAL2	Q9UJF2	2.1329	-1.18846	0.473359	0.715099
NHP2_HUMAN	NHP2	Q9NX24	2.47074	-0.978092	-0.15569	1.13378
NOP53_HUMAN	NOP53	Q9NZM5	3.34038	-1.28009	0.599024	0.681065
NOP58_HUMAN	NOP58	Q9Y2X3	2.42124	-1.22498	0.612299	0.612681
NSE3_HUMAN	NSMCE3	Q96MG7	3.00931	-0.860273	-0.373541	1.23381
OLA1_HUMAN	OLA1	Q9NTK5	2.38327	-0.591973	-0.629464	1.22144
OTU6B_HUMAN	OTUD6B	Q8N6M0	2.20461	-0.123502	-0.975738	1.09924
P5CR1_HUMAN	PYCR1	P32322	2.52289	-1.18262	0.287841	0.894779
P5CR2_HUMAN	PYCR2	Q96C36	4.59074	-1.29201	0.440951	0.851055
PADC1_HUMAN	PRADC1	Q9BSG0	2.56289	-1.11261	0.0889368	1.02367
PARG_HUMAN	PARG	Q86W56	2.1366	-1.18128	0.422983	0.758293
PDE12_HUMAN	PDE12	Q6L8Q7	2.91369	-0.885712	-0.333356	1.21907
PDIA5_HUMAN	PDIA5	Q14554	2.24446	-1.13923	0.220573	0.918659
PESC_HUMAN	PES1	O00541	2.5076	-1.22805	0.526332	0.701715
PHF8_HUMAN	PHF8	Q9UPP1	2.93617	-1.15109	0.128829	1.02226
PI4KB_HUMAN	PI4KB	Q9UBF8	2.7829	-1.246	0.516049	0.729951
PIPSL_HUMAN	PIPSL	A2A3N6	2.62173	-0.894223	-0.298112	1.19234
PKRI1_HUMAN	PRKRIP1	Q9H875	2.77484	-1.12907	0.0968402	1.03223
PLRG1_HUMAN	PLRG1	O43660	2.10575	-0.284835	-0.861386	1.14622
PPIB_HUMAN	PPIB	P23284	2.70029	-1.19931	0.305099	0.894208
PRC1_HUMAN	PRC1	O43663	2.33764	-1.21705	0.635749	0.581304
PTBP1_HUMAN	PTBP1	P26599	2.65665	-1.23465	0.488801	0.745854
PUS3_HUMAN	PUS3	Q9BZE2	2.27758	-0.560702	-0.649921	1.21062
PYM1_HUMAN	PYM1	Q9BRP8	6.19257	-1.13644	-0.0261003	1.16254
QCR7_HUMAN	UQCRB	P14927	3.48546	-1.19991	0.197904	1.002
RBIS_HUMAN	RBIS	Q8N0T1	3.00854	-1.24359	0.419341	0.824248
RBM15_HUMAN	RBM15	Q96T37	2.71142	-0.953463	-0.219775	1.17324
RBM26_HUMAN	RBM26	Q5T8P6	4.01733	-1.29609	0.536799	0.759291
RBM27_HUMAN	RBM27	Q9P2N5	4.04963	-1.25654	0.328973	0.927572
RBM4_HUMAN	RBM4	Q9BWF3	3.33866	-1.28082	0.652757	0.628059
RENT1_HUMAN	UPF1	Q92900	2.25432	-0.753499	-0.442514	1.19601
RING2_HUMAN	RNF2	Q99496	3.09203	-1.19021	0.212176	0.978038
RIOX1_HUMAN	RIOX1	Q9H6W3	7.09267	-1.33045	0.663944	0.666503
RL19_HUMAN	RPL19	P84098	3.81693	-1.28971	0.765664	0.524046
RL26_HUMAN	RPL26	P61254	3.59274	-1.2689	0.4316	0.837304
RL28_HUMAN	RPL28	P46779	2.98362	-1.25841	0.526179	0.732232
RL36A_HUMAN	RPL36A	P83881	2.28297	-1.20464	0.484938	0.719706
RL7L_HUMAN	RPL7L1	Q6DKI1	3.41489	-1.28088	0.563872	0.717013
RL9_HUMAN	RPL9	P32969	2.48503	-1.22178	0.485189	0.736593
RM04_HUMAN	MRPL4	Q9BYD3	2.55297	-0.737993	-0.48946	1.22745
RM18_HUMAN	MRPL18	Q9H0U6	2.83276	-1.06619	-0.0406424	1.10683
RM28_HUMAN	MRPL28	Q13084	2.53581	-1.19592	0.332872	0.863044
RM45_HUMAN	MRPL45	Q9BRJ2	3.31242	-0.971747	-0.235381	1.20713
RM49_HUMAN	MRPL49	Q13405	4.59615	-1.09962	-0.0725169	1.17214
RM50_HUMAN	MRPL50	Q8N5N7	2.59573	-0.961721	-0.195757	1.15748
RNH2A_HUMAN	RNASEH2A	O75792	2.09448	-0.749119	-0.428737	1.17786
RNH2C_HUMAN	RNASEH2C	Q8TDP1	2.16752	-1.03204	-0.0149214	1.04696
RPC6_HUMAN	POLR3F	Q9H1D9	2.87816	-0.638122	-0.619837	1.25796
RPF2_HUMAN	RPF2	Q9H7B2	4.61103	-1.29102	0.434396	0.856622
RPP29_HUMAN	POP4	O95707	2.96227	-1.04115	-0.0983606	1.13951
RRFM_HUMAN	MRRF	Q96E11	1.96551	-1.09868	0.184599	0.914086
RRP44_HUMAN	DIS3	Q9Y2L1	2.91238	-1.18681	0.226897	0.959917
RS12_HUMAN	RPS12	P25398	5.78869	-1.19901	0.110188	1.08882
RS20_HUMAN	RPS20	P60866	2.22773	-1.10256	0.126531	0.97603
RS27A_HUMAN	RPS27A	P62979	4.85573	-1.20448	0.140545	1.06394
RS29_HUMAN	RPS29	P62273	2.87176	-1.23507	0.412204	0.822866
RS4X_HUMAN	RPS4X	P62701	2.06475	-1.1601	0.355047	0.805054
RT05_HUMAN	MRPS5	P82675	2.58027	-1.22171	0.437954	0.783753
RT09_HUMAN	MRPS9	P82933	4.01493	-1.21624	0.204733	1.01151
RT15_HUMAN	MRPS15	P82914	2.28363	-1.21177	0.637312	0.574454
RT16_HUMAN	MRPS16	Q9Y3D3	3.69905	-1.26096	0.379801	0.881163
RUXE_HUMAN	SNRPE	P62304	4.64388	-0.986129	-0.259424	1.24555
RUXF_HUMAN	SNRPF	P62306	4.79686	-1.00433	-0.234884	1.23922
SART3_HUMAN	SART3	Q15020	2.73719	-1.00502	-0.139876	1.14489
SCAF4_HUMAN	SCAF4	O95104	5.84091	-1.11278	-0.0677542	1.18054
SCAF8_HUMAN	SCAF8	Q9UPN6	4.54166	-0.991794	-0.248921	1.24072
SELB_HUMAN	EEFSEC	P57772	2.93584	-1.23085	0.376621	0.854229
SETD3_HUMAN	SETD3	Q86TU7	3.45454	-1.00192	-0.196448	1.19837
SF01_HUMAN	SF1	Q15637	3.35225	-1.14116	0.0657026	1.07546
SLK_HUMAN	SLK	Q9H2G2	2.64342	-1.21139	0.366075	0.845319
SMC4_HUMAN	SMC4	Q9NTJ3	3.20315	-1.15423	0.108008	1.04622
SMRC1_HUMAN	SMARCC1	Q92922	2.33221	-1.18628	0.357996	0.828279
SPF30_HUMAN	SMNDC1	O75940	3.22355	-0.948059	-0.265504	1.21356
SPT4H_HUMAN	SUPT4H1	P63272	3.73551	-1.27169	0.42459	0.847096
SPT5H_HUMAN	SUPT5H	O00267	2.15114	-0.934211	-0.18326	1.11747
SRP68_HUMAN	SRP68	Q9UHB9	2.8495	-1.2514	0.721491	0.529907
SRP72_HUMAN	SRP72	O76094	3.02724	-1.25782	0.756102	0.501717
SRSF5_HUMAN	SRSF5	Q13243	3.37494	-1.28065	0.582857	0.697789
SRSF7_HUMAN	SRSF7	Q16629	3.92152	-1.29734	0.575938	0.721399
SSBP3_HUMAN	SSBP3	Q9BWW4	4.51139	-1.06669	-0.128593	1.19528
STT3A_HUMAN	STT3A	P46977	2.50189	-0.406318	-0.803861	1.21018
SYFA_HUMAN	FARSA	Q9Y285	3.81412	-1.06494	-0.108926	1.17386
SYNC_HUMAN	NARS1	O43776	5.05701	-1.21072	0.150995	1.05973
SYWM_HUMAN	WARS2	Q9UGM6	2.81254	-1.20033	0.285883	0.914447
T2EA_HUMAN	GTF2E1	P29083	2.40286	-1.0632	0.00750168	1.0557
T2EB_HUMAN	GTF2E2	P29084	4.3173	-1.25143	0.293648	0.95778
T2FA_HUMAN	GTF2F1	P35269	2.68459	-1.24111	0.529876	0.711229
TADBP_HUMAN	TARDBP	Q13148	2.8645	-1.2496	0.505388	0.744213
TAF1C_HUMAN	TAF1C	Q15572	3.94331	-1.24084	0.28287	0.957965
TBG1_HUMAN	TUBG1	P23258	2.30944	-1.16124	0.271681	0.88956
TF2B_HUMAN	GTF2B	Q00403	2.34562	-1.19668	0.400907	0.795771
THUM1_HUMAN	THUMPD1	Q9NXG2	5.74449	-1.31365	0.808004	0.505646
TIA1_HUMAN	TIA1	P31483	2.11097	-1.08321	0.106272	0.976941
TR61B_HUMAN	TRMT61B	Q9BVS5	2.11548	-1.16013	0.333058	0.827073
TRIM5_HUMAN	TRIM5	Q9C035	5.78841	-1.32337	0.726269	0.597099
TRNT1_HUMAN	TRNT1	Q96Q11	4.73782	-1.24089	0.24183	0.999059
TXLNA_HUMAN	TXLNA	P40222	2.67163	-1.00729	-0.129453	1.13674
TXLNG_HUMAN	TXLNG	Q9NUQ3	2.06807	-0.907361	-0.212067	1.11943
UBP16_HUMAN	USP16	Q9Y5T5	3.77267	-1.18781	0.145051	1.04276
UT14A_HUMAN	UTP14A	Q9BVJ6	5	-1.27082	0.329845	0.940975
WDR3_HUMAN	WDR3	Q9UNX4	3.50645	-1.25544	0.381064	0.874379
XRN2_HUMAN	XRN2	Q9H0D6	5.50098	-1.14275	-0.00686714	1.14962
ZC3HF_HUMAN	ZC3H15	Q8WU90	2.72279	-1.19586	0.288375	0.907486
ZCHC3_HUMAN	ZCCHC3	Q9NUD5	4.14569	-1.17528	0.0956838	1.0796
ZN346_HUMAN	ZNF346	Q9UL40	3.32487	-1.08799	-0.0404899	1.12848
ZN787_HUMAN	ZNF787	Q6DD87	2.42103	-1.13661	0.172725	0.963886
ZO1_HUMAN	TJP1	Q07157	3.2368	-1.17292	0.150174	1.02275
ZO2_HUMAN	TJP2	Q9UDY2	3.6502	-1.19973	0.184076	1.01565

## Sheet: AMP-Rlig1 enr. only stressed
Proteins that are only enriched from stressed cell lysate for AMP-Rlig1 (Z-score AMP-Rlig1 > 0.5, Bead control <0)
Protein Names	Gene names	UniProtIds	-Log ANOVA p value	Z-Score Bead control	Z-Score K57A-Rlig1	Z-Score AMP-Rlig1
ACINU_HUMAN	ACIN1	Q9UKV3	3.10027	-1.26613	0.719979	0.546156
ALDR_HUMAN	AKR1B1	P15121	2.04707	-1.1341	0.264354	0.869748
ANKZ1_HUMAN	ANKZF1	Q9H8Y5	3.75091	-1.28425	0.495744	0.788509
ASH2L_HUMAN	ASH2L	Q9UBL3	2.60927	-0.756912	-0.47224	1.22915
CD2B2_HUMAN	CD2BP2	O95400	2.51928	-1.2271	0.507877	0.719225
CDK1_HUMAN	CDK1	P06493	2.49304	-1.21241	0.421476	0.790934
CK098_HUMAN	C11orf98	E9PRG8	4.4825	-1.31138	0.627039	0.684336
CPSF1_HUMAN	CPSF1	Q10570	2.29517	-1.19872	0.436202	0.762513
CRKL_HUMAN	CRKL	P46109	3.34409	-1.26911	0.483006	0.786104
DCAF7_HUMAN	DCAF7	P61962	2.27104	-1.20959	0.656667	0.552926
DDX56_HUMAN	DDX56	Q9NY93	4.28688	-1.27685	0.391619	0.885233
DEK_HUMAN	DEK	P35659	2.98785	-1.26425	0.628505	0.63574
DICER_HUMAN	DICER1	Q9UPY3	2.57519	-1.07362	0.00379572	1.06983
DUS2L_HUMAN	DUS2	Q9NX74	3.27089	-1.06262	-0.0836422	1.14626
EXOS8_HUMAN	EXOSC8	Q96B26	2.42959	-1.17561	0.287437	0.88817
F133B_HUMAN;F133A_HUMAN	FAM133B;FAM133A	Q5BKY9;Q8N9E0	5.00281	-1.27057	0.328826	0.94174
FBXW5_HUMAN	FBXW5	Q969U6	4.90066	-1.31774	0.66149	0.656248
FIP1_HUMAN	FIP1L1	Q6UN15	4.59615	-1.29814	0.475001	0.823136
HARS1_HUMAN	HARS1	P12081	2.87463	-1.25701	0.590085	0.666926
HEAT3_HUMAN	HEATR3	Q7Z4Q2	4.78841	-1.07743	-0.11619	1.19362
HTRA2_HUMAN	HTRA2	O43464	2.57963	-0.904829	-0.279154	1.18398
ILKAP_HUMAN	ILKAP	Q9H0C8	4.15247	-1.29945	0.540879	0.758573
IMA4_HUMAN	KPNA3	O00505	3.19633	-1.27088	0.549977	0.7209
IMA7_HUMAN	KPNA6	O60684	3.21591	-1.27555	0.628586	0.646967
KCTD2_HUMAN	KCTD2	Q14681	3.44424	-1.28286	0.576441	0.706419
KCTD5_HUMAN	KCTD5	Q9NXV2	4.2384	-1.307	0.628715	0.678281
LPP_HUMAN	LPP	Q93052	3.16226	-1.12486	0.0460609	1.0788
LSM2_HUMAN	LSM2	Q9Y333	2.66117	-0.506989	-0.730182	1.23717
M4K4_HUMAN	MAP4K4	O95819	6.05659	-0.851006	-0.456205	1.30721
MK14_HUMAN	MAPK14	Q16539	2.47796	-1.19826	0.3595	0.838758
MYG1_HUMAN	MYG1	Q9HB07	2.11173	-0.973562	-0.112232	1.08579
NACC1_HUMAN	NACC1	Q96RE7	2.51572	-0.531328	-0.697789	1.22912
NDKM_HUMAN	NME4	O00746	3.85148	-0.980108	-0.24718	1.22729
NDUF3_HUMAN	NDUFAF3	Q9BU61	2.94372	-0.735842	-0.519782	1.25562
NIP7_HUMAN	NIP7	Q9Y221	3.00188	-1.21898	0.31665	0.902332
NKAP_HUMAN	NKAP	Q8N5F7	3.78937	-1.2964	0.638432	0.657968
NOP14_HUMAN	NOP14	P78316	3.64659	-1.27921	0.481902	0.797311
NOP56_HUMAN	NOP56	O00567	2.32447	-1.20245	0.443146	0.759303
NP1L1_HUMAN	NAP1L1	P55209	3.17111	-1.27345	0.624586	0.648868
PABP2_HUMAN	PABPN1	Q86U42	1.99982	-1.04003	0.0354694	1.00456
PCNP_HUMAN	PCNP	Q8WW12	2.28577	-0.189072	-0.942691	1.13176
PDD2L_HUMAN	PDCD2L	Q9BRP1	2.67508	-1.06193	-0.0315937	1.09352
PININ_HUMAN	PNN	Q9H307	2.76879	-1.25106	0.641064	0.609998
PLPHP_HUMAN	PLPBP	O94903	3.0278	-1.25841	0.752162	0.506247
PPIL4_HUMAN	PPIL4	Q8WUA2	2.54533	-1.20611	0.372188	0.833919
PPP5_HUMAN	PPP5C	P53041	2.72641	-1.17803	0.231194	0.946833
PRP4B_HUMAN	PRPF4B	Q13523	4.05894	-1.30318	0.629953	0.67323
PUR4_HUMAN	PFAS	O15067	2.47015	-1.22912	0.609007	0.620118
RAD21_HUMAN	RAD21	O60216	4.27414	-0.201729	-1.01836	1.22009
RBM8A_HUMAN	RBM8A	Q9Y5S9	3.88551	-1.24705	0.308225	0.938824
RL17_HUMAN	RPL17	P18621	2.61425	-1.17054	0.229697	0.940844
RL23_HUMAN	RPL23	P62829	2.38149	-1.15246	0.225701	0.926758
RL32_HUMAN	RPL32	P62910	2.39184	-1.14714	0.207854	0.939281
RL5_HUMAN	RPL5	P46777	7.28583	-1.32862	0.731013	0.597603
RM12_HUMAN	MRPL12	P52815	2.62485	-0.660362	-0.580012	1.24037
RNF41_HUMAN	RNF41	Q9H4P4	5.10423	-1.30748	0.496615	0.810865
RNPS1_HUMAN	RNPS1	Q15287	4.8153	-1.31659	0.671665	0.644923
RP9_HUMAN	RP9	Q8TA86	2.50677	-1.23106	0.570603	0.660452
RRP1B_HUMAN	RRP1B	Q14684	3.62277	-1.26128	0.390756	0.870523
RS27L_HUMAN	RPS27L	Q71UM5	2.32989	-1.19673	0.408089	0.788643
RT12_HUMAN	MRPS12	O15235	2.07405	-1.13442	0.256135	0.878284
SNR40_HUMAN	SNRNP40	Q96DI7	2.22396	-1.1932	0.442813	0.750385
SNW1_HUMAN	SNW1	Q13573	3.16537	-1.07689	-0.049887	1.12677
SRSF9_HUMAN	SRSF9	Q13242	5.05426	-1.31425	0.555431	0.758818
SURF2_HUMAN	SURF2	Q15527	3.90079	-1.29527	0.556803	0.73847
SURF6_HUMAN	SURF6	O75683	6.11667	-1.32461	0.590158	0.734449
SYHM_HUMAN	HARS2	P49590	2.0841	-1.05821	0.0556325	1.00258
SYSM_HUMAN	SARS2	Q9NP81	2.08298	-0.39443	-0.775985	1.17042
TF2H2_HUMAN;T2H2L_HUMAN	GTF2H2;GTF2H2C	Q13888;Q6P1K8	4.91792	-1.24465	0.247005	0.997649
THUM3_HUMAN	THUMPD3	Q9BV44	3.18455	-1.27353	0.602023	0.671504
TRUB1_HUMAN	TRUB1	Q8WWH5	3.95088	-1.11397	-0.024706	1.13868
UBC9_HUMAN	UBE2I	P63279	2.57017	-1.22739	0.479476	0.747919
UCK2_HUMAN	UCK2	Q9BZX2	2.47072	-1.2288	0.587737	0.641066
UFC1_HUMAN	UFC1	Q9Y3C8	2.12568	-1.19226	0.51629	0.675971
ZRAB2_HUMAN	ZRANB2	O95218	3.33458	-1.2807	0.647	0.633704

## Sheet: AMP-Rlig1 enr. stressed+unstres
Proteins that are enriched from both, stressed and unstressed cell lysate, for AMP-Rlig1 (Z-score AMP-Rlig1 > 0.5, Bead control <0)
Protein Names	Gene names	UniProtIds	-Log ANOVA p value	Z-Score Bead control	Z-Score K57A-Rlig1	Z-Score AMP-Rlig1
3MG_HUMAN	MPG	P29372	3.27866	-1.21487	0.26285	0.952022
ABCF1_HUMAN	ABCF1	Q8NE71	4.69746	-1.13507	-0.00762028	1.14269
ALKB5_HUMAN	ALKBH5	Q6P6C2	3.94921	-1.29563	0.547852	0.747778
ANGE2_HUMAN	ANGEL2	Q5VTE6	5.00487	-1.28997	0.406865	0.883104
ANR17_HUMAN	ANKRD17	O75179	5.81719	-0.994754	-0.261464	1.25622
AR6P4_HUMAN	ARL6IP4	Q66PJ3	2.1017	-1.15369	0.31342	0.840271
ASCC1_HUMAN	ASCC1	Q8N9N2	3.94323	-1.22057	0.221252	0.999318
BOP1_HUMAN	BOP1	Q14137	2.15792	-1.17352	0.372273	0.801247
BRX1_HUMAN	BRIX1	Q8TDN6	3.44643	-1.28398	0.594819	0.689163
BTF3_HUMAN	BTF3	P20290	2.91057	-1.01475	-0.139338	1.15409
BUB3_HUMAN	BUB3	O43684	3.39748	-1.04855	-0.116405	1.16495
CATIN_HUMAN	CACTIN	Q8WUQ7	2.73284	-1.23379	0.449654	0.784139
CC124_HUMAN	CCDC124	Q96CT7	4.96891	-1.27994	0.365701	0.914242
CCD86_HUMAN	CCDC86	Q9H6F5	2.7748	-1.18141	0.232856	0.948549
CDC37_HUMAN	CDC37	Q16543	2.76986	-0.986116	-0.173967	1.16008
CDK9_HUMAN	CDK9	P50750	4.52049	-0.944137	-0.317414	1.26155
CG050_HUMAN	C7orf50	Q9BRJ6	4.31535	-1.27834	0.396015	0.88233
CGBP1_HUMAN	CGGBP1	Q9UFW8	3.89818	-1.2035	0.177355	1.02614
CH033_HUMAN	C8orf33	Q9H7E9	2.62019	-1.19443	0.305896	0.888538
CIRBP_HUMAN	CIRBP	Q14011	3.58156	-1.27821	0.488627	0.789582
CL029_HUMAN	C12orf29	Q8N999	7.51931	-1.32138	0.520503	0.800874
CLP1_HUMAN	CLP1	Q92989	5.20133	-0.93882	-0.335377	1.2742
CLPT1_HUMAN	CLPTM1	O96005	2.79206	-0.611454	-0.641121	1.25258
CMS1_HUMAN	CMSS1	Q9BQ75	5.68125	-1.27258	0.317383	0.9552
COE3_HUMAN	EBF3	Q9H4W6	5.08936	-1.15135	0.0168257	1.13452
CPSF5_HUMAN	NUDT21	O43809	3.76031	-1.16832	0.0991697	1.06915
CPSF6_HUMAN	CPSF6	Q16630	3.89524	-1.04431	-0.147419	1.19173
CPSF7_HUMAN	CPSF7	Q8N684	5.75183	-1.27107	0.310743	0.960326
CSTOS_HUMAN	CUSTOS	Q96C57	3.76271	-1.24926	0.32699	0.922272
DDX1_HUMAN	DDX1	Q92499	6.98664	-1.23559	0.191108	1.04449
DDX17_HUMAN	DDX17	Q92841	4.68402	-1.25463	0.286492	0.968134
DDX18_HUMAN	DDX18	Q9NVP1	2.89484	-1.25518	0.542858	0.712325
DDX21_HUMAN	DDX21	Q9NR30	3.86598	-1.29285	0.540879	0.751973
DDX23_HUMAN	DDX23	Q9BUQ8	2.74553	-1.23608	0.458919	0.777162
DDX3X_HUMAN	DDX3X	O00571	3.68967	-1.27941	0.474984	0.804426
DDX46_HUMAN	DDX46	Q7L014	5.7912	-1.32294	0.590386	0.732555
DDX47_HUMAN	DDX47	Q9H0S4	3.65485	-1.24113	0.308513	0.932614
DDX49_HUMAN	DDX49	Q9Y6V7	2.45481	-1.20194	0.383666	0.818276
DDX5_HUMAN	DDX5	P17844	4.04896	-1.27988	0.427444	0.852437
DDX50_HUMAN	DDX50	Q9BQ39	3.30604	-1.2672	0.480123	0.787082
DDX55_HUMAN	DDX55	Q8NHQ9	3.42048	-1.21448	0.245924	0.968559
DHX15_HUMAN	DHX15	O43143	4.75214	-0.827476	-0.472293	1.29977
DHX30_HUMAN	DHX30	Q7L2E3	6.14816	-1.22421	0.167783	1.05642
DHX36_HUMAN	DHX36	Q9H2U1	5.92969	-1.15537	0.0136783	1.14169
DHX57_HUMAN	DHX57	Q6P158	5.03715	-1.25113	0.263049	0.988082
DHX8_HUMAN	DHX8	Q14562	5.60599	-1.26252	0.28509	0.977426
DHX9_HUMAN	DHX9	Q08211	6.87418	-1.057	-0.170488	1.22749
DIM1_HUMAN	DIMT1	Q9UNQ2	3.81641	-1.19355	0.156702	1.03685
DKC1_HUMAN	DKC1	O60832	3.7801	-1.13663	0.0287617	1.10787
DLG3_HUMAN	DLG3	Q92796	5.68653	-1.27083	0.311205	0.959627
DNJC9_HUMAN	DNAJC9	Q8WXX5	2.21528	-1.20272	0.671495	0.531228
DNMT1_HUMAN	DNMT1	P26358	2.45662	-0.956918	-0.188048	1.14497
DPM1_HUMAN	DPM1	O60762	2.64001	-1.16347	0.204493	0.958981
DUS1L_HUMAN	DUS1L	Q6P1R4	2.42343	-0.812227	-0.388239	1.20047
EI2BA_HUMAN	EIF2B1	Q14232	5.60081	-1.0944	-0.0985009	1.1929
EIF2A_HUMAN	EIF2A	Q9BY44	5.47938	-1.22773	0.186118	1.04161
ERH_HUMAN	ERH	P84090	3.32134	-1.27287	0.518179	0.754696
ESYT2_HUMAN	ESYT2	A0FGR8	3.37316	-1.22192	0.274219	0.947699
EXOS1_HUMAN	EXOSC1	Q9Y3B2	5.17526	-1.24158	0.230822	1.01076
EXOS2_HUMAN	EXOSC2	Q13868	4.87753	-1.22357	0.188786	1.03479
EXOS3_HUMAN	EXOSC3	Q9NQT5	3.14172	-1.21123	0.268817	0.942414
EXOS4_HUMAN	EXOSC4	Q9NPD3	5.98247	-1.20545	0.12316	1.08229
EXOS5_HUMAN	EXOSC5	Q9NQT4	4.61614	-1.21934	0.185788	1.03355
EXOS6_HUMAN	EXOSC6	Q5RKV6	4.1053	-1.14492	0.0310495	1.11387
EXOS7_HUMAN	EXOSC7	Q15024	5.07609	-1.15601	0.0266772	1.12934
EXOS9_HUMAN	EXOSC9	Q06265	5.0951	-1.18123	0.0805678	1.10066
F91A1_HUMAN	FAM91A1	Q658Y4	3.59418	-1.11521	-0.00459192	1.1198
FA32A_HUMAN	FAM32A	Q9Y421	3.9435	-1.22903	0.245978	0.983051
FA98A_HUMAN	FAM98A	Q8NCA5	3.98742	-1.25095	0.313728	0.937223
FA98B_HUMAN	FAM98B	Q52LJ0	6.3955	-1.19611	0.0975631	1.09854
FABD_HUMAN	MCAT	Q8IVS2	3.6033	-1.22526	0.261238	0.96402
FBRL_HUMAN	FBL	P22087	2.6648	-1.24375	0.595688	0.648066
FEN1_HUMAN	FEN1	P39748	3.79177	-1.2365	0.280573	0.955925
FMR1_HUMAN	FMR1	Q06787	3.90494	-1.29933	0.673487	0.625843
FRG1_HUMAN	FRG1	Q14331	2.81573	-1.21119	0.323613	0.887574
FXR1_HUMAN	FXR1	P51114	4.15883	-1.30466	0.608338	0.696327
FXR2_HUMAN	FXR2	P51116	8.2496	-1.33202	0.649968	0.682051
GAR1_HUMAN	GAR1	Q9NY12	4.65995	-1.22311	0.194371	1.02874
GNL3_HUMAN	GNL3	Q9BVP2	2.99213	-1.25621	0.502994	0.753212
GRWD1_HUMAN	GRWD1	Q9BQ67	5.69597	-1.26513	0.291876	0.973259
GTPB1_HUMAN	GTPBP1	O00178	3.4116	-1.2038	0.215538	0.988258
H1X_HUMAN	H1-10	Q92522	2.9991	-1.15869	0.140051	1.01864
H2A1_HUMAN;H2A1D_HUMAN;H2A1H_HUMAN;H2A1J_HUMAN;H2AJ_HUMAN	H2AC11;H2AC7;H2AC12;H2AC14;H2AJ	P0C0S8;P20671;Q96KK5;Q99878;Q9BTM1	2.80913	-1.23196	0.414293	0.817663
H2B1J_HUMAN;H2B1O_HUMAN;H2B1B_HUMAN;H2B2E_HUMAN	H2BC11;H2BC17;H2BC3;H2BC21	P06899;P23527;P33778;Q16778	2.63285	-1.20491	0.342199	0.862716
HBS1L_HUMAN	HBS1L	Q9Y450	6.31293	-1.29691	0.400732	0.896177
HCD2_HUMAN	HSD17B10	Q99714	7.87055	-0.877138	-0.429263	1.3064
HNRL1_HUMAN	HNRNPUL1	Q9BUJ2	6.8892	-1.32798	0.601179	0.726802
HNRLL_HUMAN	HNRNPLL	Q8WVV9	2.63969	-1.19598	0.306892	0.889092
HNRPQ_HUMAN	SYNCRIP	O60506	4.18243	-1.23538	0.250393	0.984987
HNRPR_HUMAN	HNRNPR	O43390	4.79823	-1.24771	0.260257	0.987456
ICT1_HUMAN	MRPL58	Q14197	3.83946	-1.15689	0.0690107	1.08788
IF1AX_HUMAN	EIF1AX	P47813	2.18381	-1.14397	0.252028	0.891942
IF2A_HUMAN	EIF2S1	P05198	2.94455	-1.08823	-0.00907063	1.0973
IF2B_HUMAN	EIF2S2	P20042	3.14178	-1.14424	0.0906852	1.05356
IF2B1_HUMAN	IGF2BP1	Q9NZI8	4.1567	-1.294	0.496593	0.797411
IF2G_HUMAN	EIF2S3	P41091	3.11904	-1.11026	0.0192851	1.09098
IF4A3_HUMAN	EIF4A3	P38919	3.83461	-1.2322	0.263489	0.96871
IFT27_HUMAN	IFT27	Q9BW83	4.67159	-1.16774	0.060748	1.10699
ILF2_HUMAN	ILF2	Q12905	5.00586	-1.05182	-0.163286	1.21511
ILF3_HUMAN	ILF3	Q12906	5.48634	-1.04232	-0.185052	1.22737
KCRU_HUMAN	CKMT1A	P12532	3.88264	-1.29844	0.683256	0.61518
KIF2A_HUMAN	KIF2A	O00139	3.11516	-1.18188	0.186399	0.995479
KRI1_HUMAN	KRI1	Q8N9T8	2.27445	-1.20886	0.536415	0.672447
LA_HUMAN	SSB	P05455	7.34128	-1.24575	0.217113	1.02864
LARP1_HUMAN	LARP1	Q6PKG0	4.36589	-1.28923	0.44456	0.844666
LARP7_HUMAN	LARP7	Q4G0J3	5.45233	-1.17513	0.0609307	1.1142
LC7L2_HUMAN	LUC7L2	Q9Y383	5.57077	-1.28142	0.352161	0.929263
LC7L3_HUMAN	LUC7L3	O95232	5.71247	-1.22616	0.178212	1.04795
LLPH_HUMAN	LLPH	Q9BRT6	4.19014	-1.2602	0.332162	0.92804
LORF1_HUMAN	L1RE1	Q9UN81	5.97077	-1.2918	0.384877	0.906925
LRC47_HUMAN	LRRC47	Q8N1G4	5.43219	-1.21837	0.162637	1.05573
LS14B_HUMAN	LSM14B	Q9BX40	4.15744	-1.20136	0.157916	1.04344
LSG1_HUMAN	LSG1	Q9H089	4.19807	-1.30556	0.610261	0.695299
LUC7L_HUMAN	LUC7L	Q9NQ29	6.07107	-1.30011	0.419854	0.880256
LYAR_HUMAN	LYAR	Q9NX58	5.318	-1.30913	0.495015	0.814118
MAP11_HUMAN	METAP1	P53582	5.46477	-1.30166	0.444693	0.856964
MBB1A_HUMAN	MYBBP1A	Q9BQG0	2.66786	-1.23172	0.462774	0.768945
MEPCE_HUMAN	MEPCE	Q7L2J0	6.43208	-1.10922	-0.078619	1.18784
MERL_HUMAN	NF2	P35240	2.10274	-1.11393	0.186523	0.927407
MGN2_HUMAN	MAGOHB	Q96A72	2.86006	-1.22279	0.359473	0.86332
MIDUO_HUMAN	MIEF1	L0R8F8	4.41767	-1.17451	0.0834613	1.09105
MMTA2_HUMAN	MMTAG2	Q9BU76	4.70273	-1.28359	0.393696	0.88989
MOV10_HUMAN	MOV10	Q9HCE1	5.93052	-1.09203	-0.105806	1.19784
MPH6_HUMAN	MPHOSPH6	Q99547	5.20797	-1.26722	0.310406	0.956814
MRM3_HUMAN	MRM3	Q9HC36	2.51905	-1.23188	0.567756	0.664124
MRT4_HUMAN	MRTO4	Q9UKD2	6.6448	-1.21097	0.130761	1.08021
MTREX_HUMAN	MTREX	P42285	4.35511	-1.29671	0.489855	0.806853
NACAM_HUMAN;NACA_HUMAN	NACA	E9PAV3;Q13765	2.09005	-0.79636	-0.369684	1.16604
NAF1_HUMAN	NAF1	Q96HR8	3.03682	-1.06434	-0.0628968	1.12723
NBN_HUMAN	NBN	O60934	2.82091	-1.22691	0.386822	0.840093
NCBP1_HUMAN	NCBP1	Q09161	4.05618	-1.07659	-0.0979276	1.17451
NEUA_HUMAN	CMAS	Q8NFW8	4.18636	-1.17202	0.0865352	1.08548
NH2L1_HUMAN	SNU13	P55769	4.71713	-1.30383	0.501402	0.802432
NKRF_HUMAN	NKRF	O15226	6.2296	-1.13597	-0.0272739	1.16324
NMT1_HUMAN	NMT1	P30419	3.94418	-1.05143	-0.137314	1.18874
NOA1_HUMAN	NOA1	Q8NC60	4.63712	-1.25681	0.295701	0.961114
NOB1_HUMAN	NOB1	Q9ULX3	4.74559	-1.31518	0.623878	0.691304
NOP10_HUMAN	NOP10	Q9NPE3	2.48714	-1.14182	0.173593	0.968231
NOP16_HUMAN	NOP16	Q9Y3C1	7.17871	-1.31831	0.502694	0.815617
NOP2_HUMAN	NOP2	P46087	4.1802	-1.29781	0.521635	0.77618
NOSIP_HUMAN	NOSIP	Q9Y314	3.15422	-1.16306	0.133914	1.02914
NPM_HUMAN	NPM1	P06748	5.33588	-1.27696	0.341535	0.93542
NPM3_HUMAN	NPM3	O75607	2.40842	-1.20637	0.424622	0.781745
NSUN2_HUMAN	NSUN2	Q08J23	6.68395	-1.10152	-0.0937849	1.1953
NUCL_HUMAN	NCL	P19338	4.16577	-0.984609	-0.250493	1.2351
NXF1_HUMAN	NXF1	Q9UBU9	3.48984	-1.28674	0.640083	0.646656
OBSL1_HUMAN	OBSL1	O75147	3.39745	-1.27822	0.540753	0.737465
OSBL3_HUMAN	OSBPL3	Q9H4L5	5.80837	-1.31988	0.766335	0.553547
PA2G4_HUMAN	PA2G4	Q9UQ80	4.56088	-1.1832	0.0985225	1.08468
PACN3_HUMAN	PACSIN3	Q9UKS6	5.58324	-1.26565	0.295833	0.96982
PARP2_HUMAN	PARP2	Q9UGN5	3.25596	-1.19597	0.209375	0.986597
PDS5A_HUMAN	PDS5A	Q29RF7	2.53099	-1.14471	0.173028	0.971679
PHAX_HUMAN	PHAX	Q9H814	4.27883	-1.00295	-0.225811	1.22876
PHF10_HUMAN	PHF10	Q8WUB8	5.99143	-1.26214	0.277282	0.984857
PHF6_HUMAN	PHF6	Q8IWS0	5.50634	-1.29944	0.431899	0.867543
PLCB3_HUMAN	PLCB3	Q01970	5.15754	-1.17962	0.0757505	1.10387
POP1_HUMAN	POP1	Q99575	4.14197	-1.23644	0.255934	0.980504
POP7_HUMAN	POP7	O75817	3.91424	-0.848102	-0.429047	1.27715
PPIH_HUMAN	PPIH	O43447	5.17011	-1.07701	-0.123436	1.20044
PR38B_HUMAN	PRPF38B	Q5VTL8	3.32399	-1.26364	0.453615	0.81003
PRKRA_HUMAN	PRKRA	O75569	6.80752	-1.07856	-0.134285	1.21285
PRP17_HUMAN	CDC40	O60508	3.24706	-1.25369	0.416524	0.837162
PRP31_HUMAN	PRPF31	Q8WWY3	4.45158	-1.11871	-0.033045	1.15176
PRP4_HUMAN	PRPF4	O43172	5.79194	-1.2684	0.300926	0.96747
PSIP1_HUMAN	PSIP1	O75475	4.42294	-1.14591	0.0218088	1.1241
PTCD3_HUMAN	PTCD3	Q96EY7	4.55586	-1.24597	0.264353	0.981613
PUF60_HUMAN	PUF60	Q9UHX1	4.68831	-1.18675	0.1029	1.08385
PURA_HUMAN	PURA	Q00577	5.06471	-1.19943	0.123244	1.07619
PURB_HUMAN	PURB	Q96QR8	3.67235	-0.990826	-0.223926	1.21475
PUS7_HUMAN	PUS7	Q96PZ0	6.4214	-1.01698	-0.231776	1.24876
PWP1_HUMAN	PWP1	Q13610	5.06634	-1.29035	0.40586	0.884494
RAE1L_HUMAN	RAE1	P78406	4.54354	-1.31197	0.616022	0.695953
RBM3_HUMAN	RBM3	P98179	4.78121	-1.28206	0.38298	0.899083
RBM34_HUMAN	RBM34	P42696	2.95344	-1.25574	0.516095	0.739642
RBM39_HUMAN	RBM39	Q14498	5.11849	-1.29673	0.433958	0.862774
RBM42_HUMAN	RBM42	Q9BTD8	4.24484	-1.30235	0.551391	0.750961
RBM7_HUMAN	RBM7	Q9Y580	3.04144	-1.2398	0.393281	0.846514
RBMX_HUMAN	RBMX	P38159	2.96492	-1.25451	0.500727	0.753786
RCC1_HUMAN	RCC1	P18754	2.61845	-0.882093	-0.314645	1.19674
RCC2_HUMAN	RCC2	Q9P258	4.55001	-1.22889	0.214281	1.01461
RECQ1_HUMAN	RECQL	P46063	5.00121	-1.21406	0.160747	1.05332
REN3B_HUMAN	UPF3B	Q9BZI7	2.38511	-1.14863	0.213671	0.934962
RFC1_HUMAN	RFC1	P35251	2.64756	-1.22864	0.451784	0.776855
RIOX2_HUMAN	RIOX2	Q8IUF8	4.41423	-1.28094	0.400293	0.880652
RL10_HUMAN	RPL10	P27635	3.10679	-1.26136	0.499481	0.761883
RL10A_HUMAN	RPL10A	P62906	5.1244	-1.22713	0.191867	1.03527
RL11_HUMAN	RPL11	P62913	3.01838	-1.23161	0.362379	0.869229
RL12_HUMAN	RPL12	P30050	4.67981	-1.31195	0.580447	0.731499
RL13_HUMAN	RPL13	P26373	2.86703	-1.25732	0.623438	0.633885
RL13A_HUMAN	RPL13A	P40429	3.79259	-1.28625	0.50194	0.784312
RL14_HUMAN	RPL14	P50914	3.93092	-1.29016	0.504731	0.785426
RL15_HUMAN	RPL15	P61313	3.70405	-1.28884	0.545216	0.743619
RL18_HUMAN	RPL18	Q07020	3.05804	-1.2635	0.539611	0.723887
RL18A_HUMAN	RPL18A	Q02543	3.37125	-1.26309	0.440451	0.822637
RL1D1_HUMAN	RSL1D1	O76021	4.56212	-1.29492	0.459016	0.835908
RL21_HUMAN	RPL21	P46778	2.85676	-1.25583	0.587029	0.668802
RL22_HUMAN	RPL22	P35268	6.58345	-1.32119	0.535449	0.785738
RL24_HUMAN	RPL24	P83731	2.912	-1.25998	0.626272	0.633712
RL26L_HUMAN	RPL26L1	Q9UNX3	3.08593	-1.23992	0.384452	0.855466
RL27_HUMAN	RPL27	P61353	4.01529	-1.3017	0.614029	0.687668
RL27A_HUMAN	RPL27A	P46776	3.17674	-1.26866	0.535418	0.733246
RL29_HUMAN	RPL29	P47914	4.22293	-1.23603	0.250119	0.985912
RL3_HUMAN	RPL3	P39023	4.1878	-1.25473	0.312723	0.942004
RL30_HUMAN	RPL30	P62888	4.68828	-1.3089	0.545239	0.763662
RL31_HUMAN	RPL31	P62899	2.76228	-1.23406	0.440599	0.793464
RL34_HUMAN	RPL34	P49207	4.63296	-1.30215	0.497578	0.804573
RL35_HUMAN	RPL35	P42766	2.18875	-1.20213	0.632472	0.569654
RL35A_HUMAN	RPL35A	P18077	3.95213	-1.2792	0.435009	0.844194
RL36_HUMAN	RPL36	Q9Y3U8	3.74445	-1.29283	0.579444	0.713382
RL37_HUMAN	RPL37	P61927	2.81889	-1.10987	0.0487233	1.06115
RL37A_HUMAN	RPL37A	P61513	3.33074	-1.28052	0.649964	0.630556
RL39_HUMAN;R39L5_HUMAN	RPL39;RPL39P5	P62891;Q59GN2	2.18644	-1.18853	0.436381	0.752147
RL4_HUMAN	RPL4	P36578	3.13404	-1.26941	0.567812	0.701603
RL6_HUMAN	RPL6	Q02878	3.8967	-1.29669	0.575593	0.721093
RL7_HUMAN	RPL7	P18124	3.68555	-1.28798	0.542057	0.74592
RL7A_HUMAN	RPL7A	P62424	3.64681	-1.29025	0.585055	0.705199
RL8_HUMAN	RPL8	P62917	4.05651	-1.30163	0.592649	0.708985
RLA0_HUMAN	RPLP0	P05388	4.63651	-1.31171	0.585721	0.725992
RLA2_HUMAN	RPLP2	P05387	5.01342	-1.31099	0.781521	0.529468
RM01_HUMAN	MRPL1	Q9BYD6	5.44711	-1.29792	0.426445	0.871471
RM02_HUMAN	MRPL2	Q5T653	3.36588	-1.1847	0.168072	1.01663
RM03_HUMAN	MRPL3	P09001	2.91556	-1.20198	0.273108	0.928872
RM09_HUMAN	MRPL9	Q9BYD2	3.80717	-1.25611	0.348402	0.907712
RM11_HUMAN	MRPL11	Q9Y3B7	4.71692	-1.20071	0.135222	1.06549
RM13_HUMAN	MRPL13	Q9BYD1	3.27483	-1.20702	0.239245	0.967773
RM15_HUMAN	MRPL15	Q9P015	3.98339	-1.05221	-0.137439	1.18965
RM17_HUMAN	MRPL17	Q9NRX2	3.62429	-1.16679	0.104121	1.06267
RM19_HUMAN	MRPL19	P49406	3.91053	-1.20656	0.184704	1.02186
RM20_HUMAN	MRPL20	Q9BYC9	4.48974	-0.938915	-0.324056	1.26297
RM21_HUMAN	MRPL21	Q7Z2W9	5.15477	-1.19478	0.110361	1.08442
RM22_HUMAN	MRPL22	Q9NWU5	3.82062	-1.15855	0.0736669	1.08488
RM23_HUMAN	MRPL23	Q16540	3.3613	-1.18294	0.163952	1.01899
RM24_HUMAN	MRPL24	Q96A35	3.69202	-1.24871	0.331974	0.916736
RM27_HUMAN	MRPL27	Q9P0M9	2.84254	-1.1606	0.164817	0.995784
RM32_HUMAN	MRPL32	Q9BYC8	2.46538	-1.21277	0.435363	0.777407
RM35_HUMAN	MRPL35	Q9NZE8	3.58141	-1.15467	0.0792856	1.07538
RM38_HUMAN	MRPL38	Q96DV4	5.15735	-1.21363	0.156048	1.05759
RM39_HUMAN	MRPL39	Q9NYK5	6.7628	-1.26823	0.288284	0.979948
RM40_HUMAN	MRPL40	Q9NQ50	4.95674	-1.31651	0.719347	0.597166
RM41_HUMAN	MRPL41	Q8IXM3	4.1422	-1.24892	0.295835	0.953085
RM43_HUMAN	MRPL43	Q8N983	3.00049	-0.970557	-0.217263	1.18782
RM44_HUMAN	MRPL44	Q9H9J2	5.37127	-1.1635	0.0373051	1.1262
RM46_HUMAN	MRPL46	Q9H2W6	5.54681	-1.31974	0.569494	0.750246
RM47_HUMAN	MRPL47	Q9HD33	3.30819	-1.13065	0.0463753	1.08428
RM48_HUMAN	MRPL48	Q96GC5	5.15449	-1.32027	0.638022	0.682246
RNZ2_HUMAN	ELAC2	Q9BQ52	3.79043	-0.915742	-0.33693	1.25267
RO60_HUMAN	RO60	P10155	5.50077	-0.793777	-0.520288	1.31406
ROA0_HUMAN	HNRNPA0	Q13151	3.10562	-1.26458	0.527328	0.737249
ROA1_HUMAN	HNRNPA1	P09651	2.86986	-1.22403	0.362388	0.861639
ROA2_HUMAN	HNRNPA2B1	P22626	2.12589	-1.13231	0.233087	0.899225
ROA3_HUMAN	HNRNPA3	P51991	2.82115	-1.2245	0.375985	0.84852
ROAA_HUMAN	HNRNPAB	Q99729	4.0499	-0.944592	-0.305252	1.24984
RP25L_HUMAN	RPP25L	Q8N5L8	4.5435	-1.1709	0.0713409	1.09956
RPA43_HUMAN	POLR1F	Q3B726	4.67322	-0.888122	-0.395492	1.28361
RPA49_HUMAN	POLR1E	Q9GZS1	2.44328	-0.540198	-0.68387	1.22407
RPP14_HUMAN	RPP14	O95059	3.99753	-0.988562	-0.239468	1.22803
RPP30_HUMAN	RPP30	P78346	4.41039	-1.08881	-0.0872969	1.1761
RPP38_HUMAN	RPP38	P78345	3.22088	-0.93318	-0.286851	1.22003
RPP40_HUMAN	RPP40	O75818	2.81511	-1.12114	0.0737979	1.04735
RRP12_HUMAN	RRP12	Q5JTH9	2.32669	-1.20918	0.489744	0.719439
RRP15_HUMAN	RRP15	Q9Y3B9	4.18577	-1.30452	0.594531	0.709993
RS11_HUMAN	RPS11	P62280	2.82719	-1.24179	0.464195	0.777597
RS13_HUMAN	RPS13	P62277	3.93101	-1.27546	0.418701	0.856763
RS14_HUMAN	RPS14	P62263	4.51334	-1.24287	0.256666	0.986203
RS15A_HUMAN	RPS15A	P62244	2.70025	-1.15546	0.172529	0.982933
RS16_HUMAN	RPS16	P62249	2.62783	-1.23904	0.552369	0.686666
RS17_HUMAN	RPS17	P08708	4.80265	-1.28495	0.394321	0.890632
RS18_HUMAN	RPS18	P62269	2.07837	-1.14757	0.299642	0.847929
RS19_HUMAN	RPS19	P39019	2.72927	-1.1177	0.0769189	1.04079
RS2_HUMAN	RPS2	P15880	3.13485	-1.26208	0.495106	0.766973
RS23_HUMAN	RPS23	P62266	3.63198	-1.29073	0.603378	0.68735
RS24_HUMAN	RPS24	P62847	3.19541	-1.2671	0.513515	0.753587
RS26_HUMAN;RS26L_HUMAN	RPS26;RPS26P11	P62854;Q5JNZ5	2.91848	-1.26019	0.612062	0.648132
RS30_HUMAN	FAU	P62861	5.5774	-1.28147	0.35219	0.929284
RS3A_HUMAN	RPS3A	P61247	4.97733	-1.28923	0.404808	0.884427
RS6_HUMAN	RPS6	P62753	2.63977	-1.24007	0.555218	0.684854
RS7_HUMAN	RPS7	P62081	4.09051	-1.1793	0.107432	1.07187
RS8_HUMAN	RPS8	P62241	3.1485	-1.271	0.582692	0.688305
RS9_HUMAN	RPS9	P46781	3.12278	-1.26724	0.546631	0.720609
RSBN1_HUMAN	RSBN1	Q5VWQ0	4.73386	-1.12474	-0.0286583	1.1534
RSBNL_HUMAN	RSBN1L	Q6PCB5	3.74717	-1.07011	-0.0968846	1.16699
RSMB_HUMAN;RSMN_HUMAN	SNRPB;SNRPN	P14678;P63162	3.89007	-0.869917	-0.400762	1.27068
RT02_HUMAN	MRPS2	Q9Y399	4.45445	-1.18943	0.116571	1.07285
RT06_HUMAN	MRPS6	P82932	4.73229	-1.28467	0.396832	0.887838
RT07_HUMAN	MRPS7	Q9Y2R9	3.72667	-1.18688	0.145683	1.0412
RT10_HUMAN	MRPS10	P82664	4.897	-1.29039	0.414094	0.876299
RT11_HUMAN	MRPS11	P82912	3.79055	-1.23603	0.279153	0.956876
RT14_HUMAN	MRPS14	O60783	4.2379	-1.27802	0.400721	0.877295
RT17_HUMAN	MRPS17	Q9Y2R5	5.70818	-1.27327	0.319245	0.954027
RT18A_HUMAN	MRPS18A	Q9NVS2	3.07122	-1.21454	0.289826	0.92471
RT18B_HUMAN	MRPS18B	Q9Y676	5.93889	-1.29787	0.412258	0.88561
RT18C_HUMAN	MRPS18C	Q9Y3D5	6.18009	-1.30782	0.456609	0.85121
RT22_HUMAN	MRPS22	P82650	5.56359	-1.27824	0.340318	0.937917
RT23_HUMAN	MRPS23	Q9Y3D9	4.31359	-1.2199	0.199392	1.02051
RT24_HUMAN	MRPS24	Q96EL2	3.80762	-1.16348	0.0854238	1.07806
RT25_HUMAN	MRPS25	P82663	5.37543	-1.27263	0.324692	0.947938
RT26_HUMAN	MRPS26	Q9BYN8	6.23025	-1.28793	0.364511	0.923416
RT27_HUMAN	MRPS27	Q92552	5.10575	-1.21403	0.158198	1.05584
RT28_HUMAN	MRPS28	Q9Y2Q9	5.61059	-1.28662	0.371638	0.914985
RT29_HUMAN	DAP3	P51398	4.34627	-1.22917	0.223773	1.0054
RT31_HUMAN	MRPS31	Q92665	3.89094	-1.2754	0.423089	0.852311
RT33_HUMAN	MRPS33	Q9Y291	4.61667	-1.26249	0.316013	0.946477
RT34_HUMAN	MRPS34	P82930	5.44353	-1.24863	0.245383	1.00325
RT35_HUMAN	MRPS35	P82673	4.36532	-1.28487	0.422434	0.86244
RTCA_HUMAN	RTCA	O00442	3.61767	-1.196	0.176661	1.01934
RTCB_HUMAN	RTCB	Q9Y3I0	6.63507	-1.2071	0.121555	1.08555
RTRAF_HUMAN	RTRAF	Q9Y224	5.43078	-1.18857	0.0911261	1.09744
RU17_HUMAN	SNRNP70	P08621	4.19698	-0.834152	-0.453713	1.28786
RU1C_HUMAN	SNRPC	P09234	3.1611	-1.00809	-0.169242	1.17734
RU2A_HUMAN	SNRPA1	P09661	3.59207	-0.740572	-0.544786	1.28536
RU2B_HUMAN	SNRPB2	P08579	3.54628	-0.695682	-0.591672	1.28735
RUXGL_HUMAN;RUXG_HUMAN	SNRPGP15;SNRPG	A8MWD9;P62308	3.75311	-0.867768	-0.399043	1.26681
SEN34_HUMAN	TSEN34	Q9BSV6	2.79336	-1.19819	0.282329	0.91586
SEN54_HUMAN	TSEN54	Q7Z6J9	2.51517	-1.23279	0.624547	0.608241
SFSWA_HUMAN	SFSWAP	Q12872	3.68695	-1.0476	-0.133119	1.18072
SMCA4_HUMAN	SMARCA4	P51532	2.52714	-1.12033	0.112614	1.00772
SMD1_HUMAN	SNRPD1	P62314	2.11849	-0.358579	-0.807935	1.16651
SMD2_HUMAN	SNRPD2	P62316	3.78626	-0.60813	-0.687421	1.29555
SMD3_HUMAN	SNRPD3	P62318	3.41087	-0.772406	-0.501832	1.27424
SND1_HUMAN	SND1	Q7KZF4	3.65323	-1.2029	0.192367	1.01053
SNRPA_HUMAN	SNRPA	P09012	5.96038	-1.01137	-0.237582	1.24895
SNUT1_HUMAN	SART1	O43290	4.86591	-1.18551	0.0953467	1.09016
SNUT2_HUMAN	USP39	Q53GS9	4.18056	-1.23099	0.23741	0.993582
SON_HUMAN	SON	P18583	4.98105	-0.725952	-0.590403	1.31636
SPCS_HUMAN	SEPSECS	Q9HD40	4.06223	-1.25141	0.309778	0.941633
SRP09_HUMAN	SRP9	P49458	4.31194	-1.11849	-0.0292711	1.14776
SRP14_HUMAN	SRP14	P37108	4.88169	-1.22962	0.205039	1.02458
SRP19_HUMAN	SRP19	P09132	2.2627	-1.18825	0.395189	0.793061
SRPK1_HUMAN	SRPK1	Q96SB4	6.29018	-1.28081	0.336589	0.944222
SRPK2_HUMAN	SRPK2	P78362	6.44931	-1.27707	0.32119	0.95588
SRRT_HUMAN	SRRT	Q9BXP5	5.98722	-1.31837	0.531527	0.786842
SRS11_HUMAN	SRSF11	Q05519	4.33276	-1.19987	0.14646	1.05341
SRSF1_HUMAN	SRSF1	Q07955	5.71536	-1.32499	0.655553	0.669436
SRSF2_HUMAN	SRSF2	Q01130	4.89317	-1.31145	0.545122	0.766325
SRSF3_HUMAN	SRSF3	P84103	4.62597	-1.31159	0.586082	0.725505
SRSF6_HUMAN	SRSF6	Q13247	4.02041	-1.29937	0.571357	0.728013
SSF1_HUMAN	PPAN	Q9NQ55	5.37516	-1.31575	0.542093	0.773652
STAU1_HUMAN	STAU1	O95793	6.58033	-1.17276	0.0448406	1.12792
STAU2_HUMAN	STAU2	Q9NUL3	5.56785	-1.19	0.0923258	1.09767
STRBP_HUMAN	STRBP	Q96SI9	4.69615	-1.28257	0.389649	0.892922
SUH_HUMAN	RBPJ	Q06330	7.50159	-1.24323	0.209415	1.03381
SUV3_HUMAN	SUPV3L1	Q8IYB8	5.00274	-1.1998	0.12554	1.07426
SYFB_HUMAN	FARSB	Q9NSD9	3.87925	-1.12621	0.00259609	1.12362
TCP4_HUMAN	SUB1	P53999	3.25662	-1.13092	0.0510704	1.07985
TCRG1_HUMAN	TCERG1	O14776	4.43024	-1.3009	0.51046	0.790439
TF3C1_HUMAN	GTF3C1	Q12789	3.19625	-1.08367	-0.0394441	1.12312
TF3C2_HUMAN	GTF3C2	Q8WUA4	5.90875	-1.17954	0.0648443	1.1147
TF3C3_HUMAN	GTF3C3	Q9Y5Q9	2.81092	-1.05297	-0.0631049	1.11607
TF3C4_HUMAN	GTF3C4	Q9UKN8	4.90869	-1.14987	0.0173832	1.13249
TF3C5_HUMAN	GTF3C5	Q9Y5Q8	2.46901	-1.00421	-0.111555	1.11577
TFAM_HUMAN	TFAM	Q00059	2.49353	-1.19405	0.337537	0.856514
TFB1M_HUMAN	TFB1M	Q8WVM0	2.5283	-1.16338	0.225687	0.937695
THYN1_HUMAN	THYN1	Q9P016	5.86275	-1.25312	0.251359	1.00177
TM10C_HUMAN	TRMT10C	Q7L0Y3	6.27681	-1.04211	-0.191722	1.23383
TMA16_HUMAN	TMA16	Q96EY4	4.71788	-1.27325	0.35065	0.922603
TOE1_HUMAN	TOE1	Q96GM8	6.06064	-1.1031	-0.0871938	1.19029
TOP1_HUMAN	TOP1	P11387	3.6381	-1.20281	0.193284	1.00953
TR112_HUMAN	TRMT112	Q9UI30	4.11257	-1.30454	0.637944	0.666593
TRM1_HUMAN	TRMT1	Q9NXH9	4.75618	-0.927586	-0.344528	1.27211
TRM1L_HUMAN	TRMT1L	Q7Z2T5	7.77515	-1.14705	-0.0122471	1.1593
TRM6_HUMAN	TRMT6	Q9UJA5	4.95964	-1.25531	0.278586	0.976725
TRM61_HUMAN	TRMT61A	Q96FX7	7.3075	-1.30142	0.409537	0.891888
TRM7_HUMAN	FTSJ1	Q9UET6	5.58973	-0.897997	-0.393774	1.29177
TRMB_HUMAN	METTL1	Q9UBP6	5.7132	-0.920644	-0.364922	1.28557
TRUA_HUMAN	PUS1	Q9Y606	6.84806	-0.933603	-0.353362	1.28696
TSR1_HUMAN	TSR1	Q2NL82	3.12735	-1.06061	-0.0769407	1.13755
U2AF1_HUMAN	U2AF1	Q01081	6.23013	-1.28	0.334445	0.945553
U2AF2_HUMAN	U2AF2	P26368	5.53734	-1.23572	0.206675	1.02904
UTP18_HUMAN	UTP18	Q9Y5J1	3.6883	-1.29228	0.598929	0.69335
UTP23_HUMAN	UTP23	Q9BRU9	6.1814	-1.29541	0.396371	0.899038
WBP11_HUMAN	WBP11	Q9Y2W2	5.17123	-1.24935	0.253873	0.995474
WDR4_HUMAN	WDR4	P57081	5.37112	-0.828543	-0.478402	1.30694
WDR6_HUMAN	WDR6	Q9NNW5	5.42337	-1.20702	0.134579	1.07244
XRCC5_HUMAN	XRCC5	P13010	4.07925	-0.809742	-0.480192	1.28993
XRCC6_HUMAN	XRCC6	P12956	3.91744	-0.78203	-0.508273	1.2903
YBOX1_HUMAN	YBX1	P67809	2.28313	-0.720244	-0.484341	1.20459
YTDC2_HUMAN	YTHDC2	Q9H6S0	3.34074	-1.24429	0.358549	0.885745
ZC3H4_HUMAN	ZC3H4	Q9UPT8	4.03877	-1.19412	0.145599	1.04852
ZCCHV_HUMAN	ZC3HAV1	Q7Z2W4	6.39113	-1.27375	0.310347	0.963406
ZCHC8_HUMAN	ZCCHC8	Q6NZY4	3.92983	-1.23999	0.281101	0.958884
ZFR_HUMAN	ZFR	Q96KR1	4.8957	-1.09969	-0.0788174	1.17851
ZN207_HUMAN	ZNF207	O43670	2.81701	-1.08144	-0.00952181	1.09096
ZN277_HUMAN	ZNF277	Q9NRM2	3.82555	-1.18873	0.144078	1.04466
ZN593_HUMAN	ZNF593	O00488	4.88245	-1.23936	0.232521	1.00684

## Sheet: K57A-Rlig1 enriched unstressed
Proteins from unstressed cell lysate that are enriched for K57A-Rlig1 (Z-score K57A-Rlig1 > 0.5, Bead control <0)
Protein Names	Gene names	UniProtIds	-Log ANOVA p value	Z-Score Bead control	Z-Score K57A-Rlig1	Z-Score AMP-Rlig1
ALKB5_HUMAN	ALKBH5	Q6P6C2	3.94921	-1.29563	0.547852	0.747778
ANR28_HUMAN	ANKRD28	O15084	3.64252	-0.308805	1.24086	-0.932053
AP3B1_HUMAN	AP3B1	O00203	2.90889	-0.0234719	1.10257	-1.0791
AP3S1_HUMAN	AP3S1	Q92572	2.84854	-0.517238	1.25004	-0.732801
BRX1_HUMAN	BRIX1	Q8TDN6	3.44643	-1.28398	0.594819	0.689163
CAN2_HUMAN	CAPN2	P17655	2.16704	-1.08754	0.983754	0.103783
CDC27_HUMAN	CDC27	P30260	2.57726	-1.20954	0.832044	0.377497
CHIP_HUMAN	STUB1	Q9UNE7	2.49908	-0.943738	1.15707	-0.213336
CISY_HUMAN	CS	O75390	3.69539	-1.28185	0.791864	0.48999
CL029_HUMAN	C12orf29	Q8N999	7.51931	-1.32138	0.520503	0.800874
CLPB_HUMAN	CLPB	Q9H078	3.70841	-1.2818	0.794725	0.487076
CUL1_HUMAN	CUL1	Q13616	5.65905	-0.438306	1.30171	-0.863403
CUL7_HUMAN	CUL7	Q14999	2.65538	-1.19679	0.890614	0.306181
DBLOH_HUMAN	DIABLO	Q9NR28	2.93956	-0.351551	1.22505	-0.873499
DCLK1_HUMAN	DCLK1	O15075	2.73373	-0.413424	1.22729	-0.813865
DDX18_HUMAN	DDX18	Q9NVP1	2.89484	-1.25518	0.542858	0.712325
DDX21_HUMAN	DDX21	Q9NR30	3.86598	-1.29285	0.540879	0.751973
DDX27_HUMAN	DDX27	Q96GQ7	3.85965	-1.29416	0.556093	0.738062
DDX46_HUMAN	DDX46	Q7L014	5.7912	-1.32294	0.590386	0.732555
DJB11_HUMAN	DNAJB11	Q9UBS4	5.12239	-1.30381	0.831445	0.47237
DNJA1_HUMAN	DNAJA1	P31689	3.95908	-0.76475	1.29388	-0.529129
DNJA2_HUMAN	DNAJA2	O60884	4.50776	-1.22797	1.01459	0.213381
DNJC9_HUMAN	DNAJC9	Q8WXX5	2.21528	-1.20272	0.671495	0.531228
E41L2_HUMAN	EPB41L2	O43491	3.70658	-1.15785	1.07928	0.0785684
E41L3_HUMAN	EPB41L3	Q9Y2J2	2.48793	-1.04283	1.08726	-0.044431
EBP2_HUMAN	EBNA1BP2	Q99848	5.44223	-1.31991	0.580928	0.738986
EDC3_HUMAN	EDC3	Q96F86	4.45728	-1.30536	0.544084	0.761275
ERH_HUMAN	ERH	P84090	3.32134	-1.27287	0.518179	0.754696
FBRL_HUMAN	FBL	P22087	2.6648	-1.24375	0.595688	0.648066
FBSP1_HUMAN	FBXO45	P0C2W1	4.75979	-1.31536	0.623481	0.691876
FBX21_HUMAN	FBXO21	O94952	3.34924	-0.0900709	1.15195	-1.06188
FBX3_HUMAN	FBXO3	Q9UK99	6.67048	-0.549752	1.32306	-0.77331
FMR1_HUMAN	FMR1	Q06787	3.90494	-1.29933	0.673487	0.625843
FXR1_HUMAN	FXR1	P51114	4.15883	-1.30466	0.608338	0.696327
FXR2_HUMAN	FXR2	P51116	8.2496	-1.33202	0.649968	0.682051
GNL3_HUMAN	GNL3	Q9BVP2	2.99213	-1.25621	0.502994	0.753212
HECD1_HUMAN	HECTD1	Q9ULT8	2.32418	-0.751581	1.20386	-0.452277
HNRL1_HUMAN	HNRNPUL1	Q9BUJ2	6.8892	-1.32798	0.601179	0.726802
HNRPM_HUMAN	HNRNPM	P52272	3.83972	-1.16181	1.08189	0.0799166
HP1B3_HUMAN	HP1BP3	Q5SSJ5	2.31483	-1.21433	0.564878	0.649453
IF2B3_HUMAN	IGF2BP3	O00425	3.13234	-1.26427	0.513398	0.75087
IF6_HUMAN	EIF6	P56537	3.16745	-1.268	0.532908	0.735088
IMA7_HUMAN	KPNA6	O60684	2.72744	-1.23755	0.761377	0.476169
JHD2C_HUMAN	JMJD1C	Q15652	4.44331	-1.27951	0.887604	0.39191
KCRU_HUMAN	CKMT1A	P12532	3.88264	-1.29844	0.683256	0.61518
KCTD2_HUMAN	KCTD2	Q14681	3.16005	-0.756112	1.26498	-0.508869
KCTD5_HUMAN	KCTD5	Q9NXV2	3.18208	-0.835366	1.25076	-0.415391
KRI1_HUMAN	KRI1	Q8N9T8	2.27445	-1.20886	0.536415	0.672447
LSG1_HUMAN	LSG1	Q9H089	4.19807	-1.30556	0.610261	0.695299
MATR3_HUMAN	MATR3	P43243	2.59294	-0.343033	1.20246	-0.859429
MCA3_HUMAN	EEF1E1	O43324	2.23352	-1.14753	0.898721	0.248806
MCM3_HUMAN	MCM3	P25205	4.84119	-1.29359	0.860922	0.43267
MCM5_HUMAN	MCM5	P33992	3.26127	-1.14841	1.05907	0.0893359
MRM3_HUMAN	MRM3	Q9HC36	2.51905	-1.23188	0.567756	0.664124
MYCB2_HUMAN	MYCBP2	O75592	3.66509	-1.29269	0.64262	0.650073
NH2L1_HUMAN	SNU13	P55769	4.71713	-1.30383	0.501402	0.802432
NOB1_HUMAN	NOB1	Q9ULX3	4.74559	-1.31518	0.623878	0.691304
NOP16_HUMAN	NOP16	Q9Y3C1	7.17871	-1.31831	0.502694	0.815617
NOP2_HUMAN	NOP2	P46087	4.1802	-1.29781	0.521635	0.77618
NOP53_HUMAN	NOP53	Q9NZM5	3.34038	-1.28009	0.599024	0.681065
NOP58_HUMAN	NOP58	Q9Y2X3	2.42124	-1.22498	0.612299	0.612681
NSUN6_HUMAN	NSUN6	Q8TEA1	2.82464	-1.20213	0.912441	0.289688
NU214_HUMAN	NUP214	P35658	2.11429	-0.756195	1.17893	-0.422732
NXF1_HUMAN	NXF1	Q9UBU9	3.48984	-1.28674	0.640083	0.646656
OBSL1_HUMAN	OBSL1	O75147	3.39745	-1.27822	0.540753	0.737465
OSBL3_HUMAN	OSBPL3	Q9H4L5	5.80837	-1.31988	0.766335	0.553547
OSGEP_HUMAN	OSGEP	Q9NPF4	3.02115	-0.330089	1.22355	-0.893458
PELP1_HUMAN	PELP1	Q8IZL8	3.57272	-1.27582	0.801131	0.474687
PESC_HUMAN	PES1	O00541	2.5076	-1.22805	0.526332	0.701715
PI4KB_HUMAN	PI4KB	Q9UBF8	2.7829	-1.246	0.516049	0.729951
PIHD1_HUMAN	PIH1D1	Q9NWS0	3.14592	-1.21642	0.931263	0.285161
PRC1_HUMAN	PRC1	O43663	2.33764	-1.21705	0.635749	0.581304
PRPK_HUMAN	TP53RK	Q96S44	2.875	-1.14681	1.02084	0.125968
PUR9_HUMAN	ATIC	P31939	4.81696	-1.03386	1.22306	-0.189201
PUS10_HUMAN	PUS10	Q3MIT2	4.08128	-0.578499	1.30127	-0.722774
QTRT2_HUMAN	QTRT2	Q9H974	4.12668	-0.789376	1.2946	-0.505225
RAE1L_HUMAN	RAE1	P78406	4.54354	-1.31197	0.616022	0.695953
RAGP1_HUMAN	RANGAP1	P46060	3.03675	-0.0994656	1.14348	-1.04402
RBM26_HUMAN	RBM26	Q5T8P6	4.01733	-1.29609	0.536799	0.759291
RBM34_HUMAN	RBM34	P42696	2.95344	-1.25574	0.516095	0.739642
RBM4_HUMAN	RBM4	Q9BWF3	3.33866	-1.28082	0.652757	0.628059
RBM42_HUMAN	RBM42	Q9BTD8	4.24484	-1.30235	0.551391	0.750961
RBMX_HUMAN	RBMX	P38159	2.96492	-1.25451	0.500727	0.753786
RED_HUMAN	IK	Q13123	2.23421	-0.203319	1.13236	-0.929036
RIOX1_HUMAN	RIOX1	Q9H6W3	7.09267	-1.33045	0.663944	0.666503
RL12_HUMAN	RPL12	P30050	4.67981	-1.31195	0.580447	0.731499
RL13_HUMAN	RPL13	P26373	2.86703	-1.25732	0.623438	0.633885
RL13A_HUMAN	RPL13A	P40429	3.79259	-1.28625	0.50194	0.784312
RL14_HUMAN	RPL14	P50914	3.93092	-1.29016	0.504731	0.785426
RL15_HUMAN	RPL15	P61313	3.70405	-1.28884	0.545216	0.743619
RL18_HUMAN	RPL18	Q07020	3.05804	-1.2635	0.539611	0.723887
RL19_HUMAN	RPL19	P84098	3.81693	-1.28971	0.765664	0.524046
RL21_HUMAN	RPL21	P46778	2.85676	-1.25583	0.587029	0.668802
RL22_HUMAN	RPL22	P35268	6.58345	-1.32119	0.535449	0.785738
RL24_HUMAN	RPL24	P83731	2.912	-1.25998	0.626272	0.633712
RL27_HUMAN	RPL27	P61353	4.01529	-1.3017	0.614029	0.687668
RL27A_HUMAN	RPL27A	P46776	3.17674	-1.26866	0.535418	0.733246
RL28_HUMAN	RPL28	P46779	2.98362	-1.25841	0.526179	0.732232
RL30_HUMAN	RPL30	P62888	4.68828	-1.3089	0.545239	0.763662
RL32_HUMAN	RPL32	P62910	2.61196	-1.22179	0.795726	0.426064
RL35_HUMAN	RPL35	P42766	2.18875	-1.20213	0.632472	0.569654
RL36_HUMAN	RPL36	Q9Y3U8	3.74445	-1.29283	0.579444	0.713382
RL37A_HUMAN	RPL37A	P61513	3.33074	-1.28052	0.649964	0.630556
RL4_HUMAN	RPL4	P36578	3.13404	-1.26941	0.567812	0.701603
RL5_HUMAN	RPL5	P46777	4.164	-1.1291	1.13255	-0.00345228
RL6_HUMAN	RPL6	Q02878	3.8967	-1.29669	0.575593	0.721093
RL7_HUMAN	RPL7	P18124	3.68555	-1.28798	0.542057	0.74592
RL7A_HUMAN	RPL7A	P62424	3.64681	-1.29025	0.585055	0.705199
RL7L_HUMAN	RPL7L1	Q6DKI1	3.41489	-1.28088	0.563872	0.717013
RL8_HUMAN	RPL8	P62917	4.05651	-1.30163	0.592649	0.708985
RLA0_HUMAN	RPLP0	P05388	4.63651	-1.31171	0.585721	0.725992
RLA2_HUMAN	RPLP2	P05387	5.01342	-1.31099	0.781521	0.529468
RM12_HUMAN	MRPL12	P52815	2.01192	-1.00485	1.04223	-0.03738
RM14_HUMAN	MRPL14	Q6P1L8	2.31656	-1.19383	0.794692	0.399138
RM40_HUMAN	MRPL40	Q9NQ50	4.95674	-1.31651	0.719347	0.597166
RM46_HUMAN	MRPL46	Q9H2W6	5.54681	-1.31974	0.569494	0.750246
RM48_HUMAN	MRPL48	Q96GC5	5.15449	-1.32027	0.638022	0.682246
RM53_HUMAN	MRPL53	Q96EL3	4.62186	-1.27291	0.91878	0.354131
ROA0_HUMAN	HNRNPA0	Q13151	3.10562	-1.26458	0.527328	0.737249
RPAP3_HUMAN	RPAP3	Q9H6T3	2.70748	-1.23485	0.76841	0.46644
RRP15_HUMAN	RRP15	Q9Y3B9	4.18577	-1.30452	0.594531	0.709993
RS16_HUMAN	RPS16	P62249	2.62783	-1.23904	0.552369	0.686666
RS23_HUMAN	RPS23	P62266	3.63198	-1.29073	0.603378	0.68735
RS24_HUMAN	RPS24	P62847	3.19541	-1.2671	0.513515	0.753587
RS26_HUMAN;RS26L_HUMAN	RPS26;RPS26P11	P62854;Q5JNZ5	2.91848	-1.26019	0.612062	0.648132
RS6_HUMAN	RPS6	P62753	2.63977	-1.24007	0.555218	0.684854
RS8_HUMAN	RPS8	P62241	3.1485	-1.271	0.582692	0.688305
RS9_HUMAN	RPS9	P46781	3.12278	-1.26724	0.546631	0.720609
RT15_HUMAN	MRPS15	P82914	2.28363	-1.21177	0.637312	0.574454
RUVB1_HUMAN	RUVBL1	Q9Y265	2.75813	-0.754408	1.24089	-0.486481
RUVB2_HUMAN	RUVBL2	Q9Y230	3.22801	-0.118622	1.1597	-1.04108
SDF2_HUMAN	SDF2	Q99470	4.4766	-1.28596	0.866888	0.419072
SDF2L_HUMAN	SDF2L1	Q9HCN8	4.77429	-1.27125	0.930769	0.340486
SEN54_HUMAN	TSEN54	Q7Z6J9	2.51517	-1.23279	0.624547	0.608241
SKP1_HUMAN	SKP1	P63208	2.35402	-0.627889	1.21879	-0.590897
SMAD1_HUMAN	SMAD1	Q15797	5.25245	-1.27443	0.939767	0.334663
SMAD3_HUMAN	SMAD3	P84022	3.10497	-1.00359	1.17628	-0.172689
SRP68_HUMAN	SRP68	Q9UHB9	2.8495	-1.2514	0.721491	0.529907
SRP72_HUMAN	SRP72	O76094	3.02724	-1.25782	0.756102	0.501717
SRRT_HUMAN	SRRT	Q9BXP5	5.98722	-1.31837	0.531527	0.786842
SRSF1_HUMAN	SRSF1	Q07955	5.71536	-1.32499	0.655553	0.669436
SRSF2_HUMAN	SRSF2	Q01130	4.89317	-1.31145	0.545122	0.766325
SRSF3_HUMAN	SRSF3	P84103	4.62597	-1.31159	0.586082	0.725505
SRSF5_HUMAN	SRSF5	Q13243	3.37494	-1.28065	0.582857	0.697789
SRSF6_HUMAN	SRSF6	Q13247	4.02041	-1.29937	0.571357	0.728013
SRSF7_HUMAN	SRSF7	Q16629	3.92152	-1.29734	0.575938	0.721399
SSF1_HUMAN	PPAN	Q9NQ55	5.37516	-1.31575	0.542093	0.773652
SYDC_HUMAN	DARS1	P14868	2.001	-1.09056	0.938089	0.152476
SYHM_HUMAN	HARS2	P49590	4.79956	-1.2449	0.993263	0.251634
SYQ_HUMAN	QARS1	P47897	2.41388	-0.203033	1.14714	-0.944111
SYTC_HUMAN	TARS1	P26639	6.49036	-1.16954	1.13095	0.0385902
T2FA_HUMAN	GTF2F1	P35269	2.68459	-1.24111	0.529876	0.711229
TADBP_HUMAN	TARDBP	Q13148	2.8645	-1.2496	0.505388	0.744213
TCAL4_HUMAN	TCEAL4	Q96EI5	4.80683	-1.09252	1.18251	-0.0899982
TCRG1_HUMAN	TCERG1	O14776	4.43024	-1.3009	0.51046	0.790439
TGT_HUMAN	QTRT1	Q9BXR0	2.47915	-0.0383332	1.08376	-1.04543
THUM1_HUMAN	THUMPD1	Q9NXG2	5.74449	-1.31365	0.808004	0.505646
THUM3_HUMAN	THUMPD3	Q9BV44	5.39373	-1.27771	0.934972	0.342742
TIM44_HUMAN	TIMM44	O43615	2.73169	-0.897966	1.20048	-0.302517
TPRKB_HUMAN	TPRKB	Q9Y3C4	2.68294	-1.11927	1.0326	0.0866679
TR112_HUMAN	TRMT112	Q9UI30	4.11257	-1.30454	0.637944	0.666593
TRI26_HUMAN	TRIM26	Q12899	2.58145	-1.16911	0.937214	0.231899
TRIM5_HUMAN	TRIM5	Q9C035	5.78841	-1.32337	0.726269	0.597099
TYW5_HUMAN	TYW5	A2RUC4	4.8715	-1.25231	0.980309	0.271997
UBP11_HUMAN	USP11	P51784	6.61906	-1.12494	1.17559	-0.0506512
UBP7_HUMAN	USP7	Q93009	3.7933	-1.22185	0.986589	0.235256
UBR2_HUMAN	UBR2	Q8IWV8	2.81393	-0.314111	1.2085	-0.894387
UQCC1_HUMAN	UQCC1	Q9NVA1	3.80114	-0.107197	1.1728	-1.06561
UTP18_HUMAN	UTP18	Q9Y5J1	3.6883	-1.29228	0.598929	0.69335

## Sheet: K57A-Rlig1 enriched stressed
Proteins from stressed cell lysate that are enriched for K57A-Rlig1 (Z-score K57A-Rlig1 > 0.5, Bead control <0)
Protein Names	Gene names	UniProtIds	-Log ANOVA p value	Z-Score Bead control	Z-Score K57A-Rlig1	Z-Score AMP-Rlig1
2AAA_HUMAN	PPP2R1A	P30153	4.20492	-0.122165	1.1877	-1.06553
2ABA_HUMAN	PPP2R2A	P63151	3.80403	-0.96987	1.23053	-0.260661
4F2_HUMAN	SLC3A2	P08195	2.04927	-0.187175	1.1087	-0.921528
ACINU_HUMAN	ACIN1	Q9UKV3	3.10027	-1.26613	0.719979	0.546156
ADAS_HUMAN	AGPS	O00116	2.08708	-0.801376	1.16423	-0.362853
AFAD_HUMAN	AFDN	P55196	3.74228	-1.23053	0.96492	0.265607
ALKB5_HUMAN	ALKBH5	Q6P6C2	4.09656	-1.30373	0.684637	0.619098
AN32E_HUMAN	ANP32E	Q9BTT0	3.19838	-1.01486	1.17554	-0.160676
ANM1_HUMAN	PRMT1	Q99873	2.18581	-0.114073	1.09362	-0.979542
ARHGB_HUMAN	ARHGEF11	O15085	3.96877	-1.0606	1.18321	-0.122605
ASF1A_HUMAN	ASF1A	Q9Y294	2.61485	-1.2089	0.845411	0.363488
BOLA2_HUMAN	BOLA2	Q9H3K6	2.14292	-1.1828	0.754665	0.428136
BRD2_HUMAN	BRD2	P25440	2.98258	-1.22495	0.882329	0.342626
BRX1_HUMAN	BRIX1	Q8TDN6	5.49956	-1.32043	0.582026	0.738399
CARM1_HUMAN	CARM1	Q86X55	2.4	-0.712137	1.21727	-0.505128
CCD47_HUMAN	CCDC47	Q96A33	3.24327	-0.18208	1.1855	-1.00342
CD2B2_HUMAN	CD2BP2	O95400	2.51928	-1.2271	0.507877	0.719225
CDC37_HUMAN	CDC37	Q16543	3.02677	-1.2633	0.707541	0.555763
CDK4_HUMAN	CDK4	P11802	4.24974	-1.00133	1.22884	-0.22751
CDN2A_HUMAN	CDKN2A	P42771	3.12762	-1.00526	1.17682	-0.171553
CDN2C_HUMAN	CDKN2C	P42773	2.95209	-1.2012	0.936513	0.264692
CE170_HUMAN	CEP170	Q5SW79	2.89494	-1.20487	0.918702	0.286164
CHIP_HUMAN	STUB1	Q9UNE7	2.67746	-1.01812	1.12964	-0.111518
CIAO1_HUMAN	CIAO1	O76071	2.20447	-0.344439	1.17163	-0.827189
CISY_HUMAN	CS	O75390	2.21228	-1.17036	0.8341	0.336258
CK098_HUMAN	C11orf98	E9PRG8	4.4825	-1.31138	0.627039	0.684336
CND3_HUMAN	NCAPG	Q9BPX3	2.57604	-0.81063	1.21518	-0.40455
CRBN_HUMAN	CRBN	Q96SW2	2.98735	-0.93983	1.2022	-0.262369
CUL1_HUMAN	CUL1	Q13616	3.36335	-0.578718	1.27995	-0.701229
DCAF7_HUMAN	DCAF7	P61962	2.27104	-1.20959	0.656667	0.552926
DCLK1_HUMAN	DCLK1	O15075	3.25483	-0.766611	1.26813	-0.501521
DDX21_HUMAN	DDX21	Q9NR30	6.68604	-1.32934	0.654766	0.674575
DDX23_HUMAN	DDX23	Q9BUQ8	4.45157	-1.31089	0.627998	0.682889
DDX46_HUMAN	DDX46	Q7L014	6.13812	-1.32642	0.705575	0.620847
DDX55_HUMAN	DDX55	Q8NHQ9	3.28576	-1.27852	0.621751	0.656765
DEK_HUMAN	DEK	P35659	2.98785	-1.26425	0.628505	0.63574
DHX57_HUMAN	DHX57	Q6P158	5.22299	-1.31852	0.586707	0.731809
DJB11_HUMAN	DNAJB11	Q9UBS4	5.57527	-1.29527	0.885478	0.409791
DLRB1_HUMAN	DYNLRB1	Q9NP97	3.7232	-0.378525	1.26133	-0.882809
DNJA1_HUMAN	DNAJA1	P31689	3.92787	-0.637964	1.30014	-0.662177
DNJA2_HUMAN	DNAJA2	O60884	3.32403	-0.910671	1.23467	-0.324002
DRG1_HUMAN	DRG1	Q9Y295	3.59877	-1.08007	1.15177	-0.0717028
DX39A_HUMAN	DDX39A	O00148	2.50676	-0.157049	1.13689	-0.979843
ETFB_HUMAN	ETFB	P38117	2.11606	-0.186172	1.11512	-0.928952
FARP2_HUMAN	FARP2	O94887	3.0883	-1.23273	0.879068	0.353666
FBXW5_HUMAN	FBXW5	Q969U6	4.90066	-1.31774	0.66149	0.656248
FMR1_HUMAN	FMR1	Q06787	5.80069	-1.32384	0.603687	0.720148
FXR1_HUMAN	FXR1	P51114	7.3059	-1.32741	0.58052	0.746893
GALK1_HUMAN	GALK1	P51570	3.08005	-0.130292	1.1584	-1.02811
GBB2_HUMAN	GNB2	P62879	4.41711	-0.334156	1.26465	-0.93049
GORS2_HUMAN	GORASP2	Q9H8Y8	5.44799	-0.528561	1.31472	-0.786164
HARS1_HUMAN	HARS1	P12081	2.87463	-1.25701	0.590085	0.666926
HECD1_HUMAN	HECTD1	Q9ULT8	3.17349	-0.700127	1.27147	-0.571343
HNRDL_HUMAN	HNRNPDL	O14979	2.75785	-1.2123	0.871704	0.340592
HNRPK_HUMAN	HNRNPK	P61978	2.55969	-1.08598	1.05472	0.031261
HNRPM_HUMAN	HNRNPM	P52272	3.30318	-0.985681	1.19924	-0.213563
HNRPQ_HUMAN	SYNCRIP	O60506	4.18576	-1.301	0.549385	0.751612
HP1B3_HUMAN	HP1BP3	Q5SSJ5	2.67626	-1.23195	0.77124	0.460714
HPBP1_HUMAN	HSPBP1	Q9NZL4	2.33918	-1.08026	1.02664	0.053627
HYOU1_HUMAN	HYOU1	Q9Y4L1	2.81565	-0.421347	1.2337	-0.812354
IF1AX_HUMAN	EIF1AX	P47813	3.3882	-1.28268	0.621131	0.661548
IF2B1_HUMAN	IGF2BP1	Q9NZI8	4.73869	-1.31489	0.618378	0.696512
IF2B3_HUMAN	IGF2BP3	O00425	4.58515	-1.28339	0.883603	0.399787
ILKAP_HUMAN	ILKAP	Q9H0C8	4.15247	-1.29945	0.540879	0.758573
IMA4_HUMAN	KPNA3	O00505	3.19633	-1.27088	0.549977	0.7209
IMA7_HUMAN	KPNA6	O60684	3.21591	-1.27555	0.628586	0.646967
KCTD2_HUMAN	KCTD2	Q14681	3.44424	-1.28286	0.576441	0.706419
KCTD5_HUMAN	KCTD5	Q9NXV2	4.2384	-1.307	0.628715	0.678281
KPCI_HUMAN	PRKCI	P41743	2.23492	-1.05781	1.03313	0.0246819
KRI1_HUMAN	KRI1	Q8N9T8	4.68479	-1.31038	0.749614	0.56077
LAMP2_HUMAN	LAMP2	P13473	2.64353	-0.650086	1.24215	-0.592063
LGMN_HUMAN	LGMN	Q99538	4.03103	-0.360882	1.26452	-0.903637
LSG1_HUMAN	LSG1	Q9H089	3.71149	-1.29408	0.636193	0.65789
LYAR_HUMAN	LYAR	Q9NX58	3.71678	-1.29197	0.578664	0.713304
MAP11_HUMAN	METAP1	P53582	4.8298	-1.31607	0.618502	0.697571
MAZ_HUMAN	MAZ	P56270	2.8917	-1.00937	1.15609	-0.14672
MCM3_HUMAN	MCM3	P25205	5.97819	-0.938863	1.28102	-0.342158
MCM5_HUMAN	MCM5	P33992	4.95878	-0.828167	1.3025	-0.474335
MCMBP_HUMAN	MCMBP	Q9BTE3	2.77434	-0.644352	1.25137	-0.607014
MGN2_HUMAN	MAGOHB	Q96A72	2.37764	-1.2177	0.529733	0.687968
MK01_HUMAN	MAPK1	P28482	4.81299	-0.607126	1.31535	-0.708229
MMTA2_HUMAN	MMTAG2	Q9BU76	3.52124	-1.27827	0.503186	0.775084
MTNB_HUMAN	APIP	Q96GX9	3.1396	-1.12385	1.07793	0.0459181
NELFB_HUMAN	NELFB	Q8WX92	3.15553	-0.694904	1.27094	-0.576038
NH2L1_HUMAN	SNU13	P55769	4.25218	-1.30702	0.620245	0.686777
NKAP_HUMAN	NKAP	Q8N5F7	3.78937	-1.2964	0.638432	0.657968
NMD3_HUMAN	NMD3	Q96D46	3.08338	-1.03824	1.15142	-0.113186
NOA1_HUMAN	NOA1	Q8NC60	3.39571	-1.28308	0.627085	0.655992
NOB1_HUMAN	NOB1	Q9ULX3	4.08748	-1.30262	0.704653	0.59797
NOP2_HUMAN	NOP2	P46087	4.07456	-1.30286	0.60888	0.693977
NP1L1_HUMAN	NAP1L1	P55209	3.17111	-1.27345	0.624586	0.648868
NP1L4_HUMAN	NAP1L4	Q99733	2.00942	-1.13801	0.846224	0.291782
NPM_HUMAN	NPM1	P06748	6.23564	-1.3269	0.622024	0.704872
NPM3_HUMAN	NPM3	O75607	5.15286	-1.31858	0.720893	0.597689
NPTN_HUMAN	NPTN	Q9Y639	3.9371	-0.487625	1.28787	-0.800242
NUD11_HUMAN	NUDT11	Q96G61	2.66725	-0.206538	1.16591	-0.959375
NXF1_HUMAN	NXF1	Q9UBU9	4.53317	-1.30245	0.792475	0.509973
ODPA_HUMAN	PDHA1	P08559	3.83837	-0.889481	1.26321	-0.373727
PCBP1_HUMAN	PCBP1	Q15365	3.17212	-1.10344	1.10246	0.000970716
PDIP2_HUMAN	POLDIP2	Q9Y2S7	3.05563	-0.508071	1.26	-0.751932
PGTA_HUMAN	RABGGTA	Q92696	2.75082	-0.388893	1.22327	-0.834373
PHF6_HUMAN	PHF6	Q8IWS0	3.87402	-1.29491	0.560416	0.73449
PININ_HUMAN	PNN	Q9H307	2.76879	-1.25106	0.641064	0.609998
PLOD2_HUMAN	PLOD2	O00469	3.07544	-0.0971191	1.1442	-1.04708
PLPHP_HUMAN	PLPBP	O94903	3.0278	-1.25841	0.752162	0.506247
PP2AA_HUMAN	PPP2CA	P67775	3.29899	-0.466023	1.26474	-0.798714
PP2BA_HUMAN	PPP3CA	Q08209	3.52842	-0.480907	1.27535	-0.794439
PRDX1_HUMAN	PRDX1	Q06830	2.74771	-1.06914	1.09512	-0.0259836
PRDX4_HUMAN	PRDX4	Q13162	4.35473	-0.884986	1.27843	-0.393447
PRP4B_HUMAN	PRPF4B	Q13523	4.05894	-1.30318	0.629953	0.67323
PRPS1_HUMAN	PRPS1	P60891	3.14509	-1.13521	1.06512	0.0700943
PSA_HUMAN	NPEPPS	P55786	2.16332	-0.0752408	1.07477	-0.999526
PUR4_HUMAN	PFAS	O15067	2.47015	-1.22912	0.609007	0.620118
QKI_HUMAN	QKI	Q96PU8	2.67132	-0.574533	1.24339	-0.668858
QTRT2_HUMAN	QTRT2	Q9H974	2.58244	-0.752596	1.22767	-0.47507
R113A_HUMAN	RNF113A	O15541	3.35256	-1.21851	0.952823	0.265685
RBM4_HUMAN	RBM4	Q9BWF3	5.94128	-1.30919	0.838717	0.470474
RBM7_HUMAN	RBM7	Q9Y580	2.59463	-1.2359	0.542079	0.693818
REN3B_HUMAN	UPF3B	Q9BZI7	2.3452	-1.21776	0.636081	0.581674
RFC4_HUMAN	RFC4	P35249	2.35201	-0.41695	1.20029	-0.783341
RINI_HUMAN	RNH1	P13489	6.20513	-0.403035	1.29701	-0.89398
RL19_HUMAN	RPL19	P84098	4.92421	-1.25648	0.97295	0.283534
RL1D1_HUMAN	RSL1D1	O76021	6.24686	-1.32307	0.564518	0.758554
RL22_HUMAN	RPL22	P35268	7.92788	-1.32789	0.575468	0.752422
RL23A_HUMAN	RPL23A	P62750	4.41252	-1.28969	0.846767	0.44292
RL29_HUMAN	RPL29	P47914	4.03036	-1.29901	0.56408	0.734932
RL35_HUMAN	RPL35	P42766	5.16514	-1.31541	0.556218	0.759192
RL5_HUMAN	RPL5	P46777	7.28583	-1.32862	0.731013	0.597603
RLA0_HUMAN	RPLP0	P05388	5.84305	-1.32006	0.553367	0.766691
RLA2_HUMAN	RPLP2	P05387	2.74209	-1.24359	0.517236	0.72635
RM32_HUMAN	MRPL32	Q9BYC8	3.09589	-1.26227	0.510895	0.751379
RM40_HUMAN	MRPL40	Q9NQ50	5.65484	-1.3243	0.68726	0.637039
RM48_HUMAN	MRPL48	Q96GC5	4.81888	-1.31428	0.587664	0.726615
RM53_HUMAN	MRPL53	Q96EL3	3.7297	-1.23994	0.942591	0.297352
RNPS1_HUMAN	RNPS1	Q15287	4.8153	-1.31659	0.671665	0.644923
RP9_HUMAN	RP9	Q8TA86	2.50677	-1.23106	0.570603	0.660452
RPC10_HUMAN	POLR3K	Q9Y2Y1	2.88308	-0.562186	1.256	-0.693813
RRP15_HUMAN	RRP15	Q9Y3B9	3.78221	-1.29578	0.617726	0.678049
RRP44_HUMAN	DIS3	Q9Y2L1	2.67274	-0.838761	1.2158	-0.377042
RS12_HUMAN	RPS12	P25398	2.63592	-0.59992	1.24181	-0.641893
RS21_HUMAN	RPS21	P63220	3.43615	-0.587106	1.28321	-0.696099
RT06_HUMAN	MRPS6	P82932	4.11157	-1.29662	0.523411	0.773212
RT16_HUMAN	MRPS16	Q9Y3D3	3.55504	-1.2706	0.823521	0.447083
RT17_HUMAN	MRPS17	Q9Y2R5	4.61939	-1.30645	0.53178	0.774672
RT18B_HUMAN	MRPS18B	Q9Y676	5.60726	-1.32391	0.63435	0.689557
RT22_HUMAN	MRPS22	P82650	4.66804	-1.30997	0.558732	0.751234
RT23_HUMAN	MRPS23	Q9Y3D9	2.68988	-1.24216	0.537714	0.704445
RT25_HUMAN	MRPS25	P82663	3.63576	-1.29172	0.636483	0.655232
RT29_HUMAN	DAP3	P51398	2.95096	-1.26172	0.600206	0.66151
RT35_HUMAN	MRPS35	P82673	3.12907	-1.2665	0.53546	0.731038
RUVB1_HUMAN	RUVBL1	Q9Y265	2.69041	-0.850696	1.21368	-0.362987
RUVB2_HUMAN	RUVBL2	Q9Y230	2.71218	-0.811342	1.22624	-0.414897
S30BP_HUMAN	SAP30BP	Q9UHR5	4.15705	-1.25604	0.936651	0.319384
SDF2_HUMAN	SDF2	Q99470	4.96226	-1.23178	1.02308	0.208697
SDF2L_HUMAN	SDF2L1	Q9HCN8	5.95052	-1.27732	0.948217	0.329102
SDHA_HUMAN	SDHA	P31040	3.77584	-0.0551461	1.14898	-1.09383
SEH1_HUMAN	SEH1L	Q96EE3	4.44686	-0.422624	1.28623	-0.863609
SFSWA_HUMAN	SFSWAP	Q12872	3.32171	-1.27568	0.544805	0.730874
SKP1_HUMAN	SKP1	P63208	3.40556	-1.13413	1.08762	0.0465101
SNUT1_HUMAN	SART1	O43290	4.50008	-1.30548	0.538868	0.76661
SRP68_HUMAN	SRP68	Q9UHB9	3.1432	-1.04093	1.15389	-0.112967
SRP72_HUMAN	SRP72	O76094	3.13101	-1.14414	1.05265	0.0914945
SRSF1_HUMAN	SRSF1	Q07955	5.1955	-1.31772	0.579401	0.738322
SRSF2_HUMAN	SRSF2	Q01130	5.56407	-1.31703	0.541162	0.77587
SRSF3_HUMAN	SRSF3	P84103	4.97364	-1.31725	0.606961	0.710284
SRSF9_HUMAN	SRSF9	Q13242	5.05426	-1.31425	0.555431	0.758818
SSF1_HUMAN	PPAN	Q9NQ55	3.37278	-1.28059	0.583416	0.697178
STRBP_HUMAN	STRBP	Q96SI9	4.04639	-1.30095	0.585281	0.715672
SURF2_HUMAN	SURF2	Q15527	3.90079	-1.29527	0.556803	0.73847
SURF6_HUMAN	SURF6	O75683	6.11667	-1.32461	0.590158	0.734449
SYTC_HUMAN	TARS1	P26639	6.49261	-1.31398	0.828135	0.485845
T2FA_HUMAN	GTF2F1	P35269	2.78071	-1.0837	1.08477	-0.00107079
TADBP_HUMAN	TARDBP	Q13148	2.50018	-1.22246	0.741009	0.481454
TBB4B_HUMAN	TUBB4B	P68371	3.43012	-0.0105257	1.11765	-1.10712
TCPA_HUMAN	TCP1	P17987	4.87347	-0.445726	1.29649	-0.850764
TCPB_HUMAN	CCT2	P78371	2.86257	-0.02807	1.10242	-1.07435
TCPG_HUMAN	CCT3	P49368	3.60044	-0.0421644	1.13818	-1.09601
TCPH_HUMAN	CCT7	Q99832	4.74442	-0.0688745	1.17234	-1.10347
TCRG1_HUMAN	TCERG1	O14776	2.34262	-1.21699	0.649693	0.567299
TFAM_HUMAN	TFAM	Q00059	3.89087	-1.29902	0.628115	0.670901
TFB1M_HUMAN	TFB1M	Q8WVM0	3.26818	-1.27536	0.567704	0.707656
THIO_HUMAN	TXN	P10599	3.49546	-1.1488	1.07676	0.0720359
THUM3_HUMAN	THUMPD3	Q9BV44	3.18455	-1.27353	0.602023	0.671504
TIF1B_HUMAN	TRIM28	Q13263	2.26168	-0.334152	1.17435	-0.840198
TMX3_HUMAN	TMX3	Q96JJ7	4.10055	-0.452171	1.28566	-0.833489
TOPK_HUMAN	PBK	Q96KB5	3.50027	-1.0285	1.18444	-0.155937
TRIP6_HUMAN	TRIP6	Q15654	2.88759	-1.00396	1.15927	-0.155308
TRM7_HUMAN	FTSJ1	Q9UET6	3.07883	-1.26257	0.520557	0.742015
TTC4_HUMAN	TTC4	O95801	2.26656	-1.15352	0.894987	0.258533
TXND5_HUMAN	TXNDC5	Q8NBS9	2.33061	-0.829606	1.18569	-0.356086
TYSD1_HUMAN	TYSND1	Q2T9J0	2.8277	-1.02467	1.13978	-0.115105
UBE2O_HUMAN	UBE2O	Q9C0C9	2.36097	-0.190716	1.13858	-0.947862
UBP11_HUMAN	USP11	P51784	4.9794	-0.723636	1.3165	-0.592862
UBP47_HUMAN	USP47	Q96K76	3.13509	-0.168643	1.17602	-1.00738
UBP5_HUMAN	USP5	P45974	1.94875	-0.976798	1.05315	-0.0763566
UBP7_HUMAN	USP7	Q93009	2.78336	-1.13485	1.02564	0.109209
UCK2_HUMAN	UCK2	Q9BZX2	2.47072	-1.2288	0.587737	0.641066
UFC1_HUMAN	UFC1	Q9Y3C8	2.12568	-1.19226	0.51629	0.675971
UGGG1_HUMAN	UGGT1	Q9NYU2	2.71591	-0.484563	1.23798	-0.753416
WDFY1_HUMAN	WDFY1	Q8IWB7	3.34278	-0.92198	1.23126	-0.309276
WDR18_HUMAN	WDR18	Q9BV38	2.09146	-1.07402	0.984678	0.0893454
WDR26_HUMAN	WDR26	Q9H7D7	4.87163	-0.740044	1.31389	-0.573844
YTDC2_HUMAN	YTHDC2	Q9H6S0	2.82994	-1.25387	0.579378	0.674495
ZC3H4_HUMAN	ZC3H4	Q9UPT8	3.08942	-1.26642	0.555942	0.710482
ZC3HF_HUMAN	ZC3H15	Q8WU90	4.24387	-1.16147	1.10059	0.0608853
ZCCHV_HUMAN	ZC3HAV1	Q7Z2W4	6.01396	-1.31765	0.524702	0.792949
ZN787_HUMAN	ZNF787	Q6DD87	2.6979	-1.18184	0.933913	0.247929
ZRAB2_HUMAN	ZRANB2	O95218	3.33458	-1.2807	0.647	0.633704
